# Supplementary material for: A Spectrophotometric Study of Plumage Color in the Eared Dove (Zenaida auriculata), the Most Abundant South American Columbiforme
Source: PLoS One. 2016 May 23;11(5):e0155501. doi: 10.1371/journal.pone.0155501 (PMC4877085; doi:10.1371/journal.pone.0155501)
Supplement: S1 Text — Routine work in R (script) showing the different steps performed to analyze the data. For all body regions (except for the crown.) must be eliminated step four in the routine work. (R) [file pone.0155501.s001.R]

library(pavo)
library(sciplot)
library(Hotelling)

#INGRESO DE DATOS 
datos <- read.table("crowntable.txt", header=T)


#RECORTAR LOS DATOS Y SUAVIZAR
dat <- as.rspec(datos, lim = c(300, 700))
explorespec(dat)
par(mfrow=c(1,1))
plot(dat, type ="overlay")

#SUAVIZADO DE DATOS
dat2 <- procspec(dat, opt= "smooth", fixneg = "addmin", span =0.5)
par(mfrow=c(1,1))
plot(dat2, type ="overlay")

#eliminamos columna 34 (pichon macho 1)
dat2 <- dat2[, -34]


## ESPECTROS PROMEDIO de macho, hembra y pichon con +- 2 errores estandard
# func que calcula 2 EE
ee.fun <- function(x){
  z <- 2*(sd(x)/sqrt(length(x)))
  z
}

aggplot(dat2, by = c(rep("m", 20), rep("h", 12), rep("p", 3)), 
        lcol = c("blue", "red", "gray"), 
        shadecol = c("blue", "red", "gray"),
        FUN.error = ee.fun, ylim=c(0,60))

##########################################################################

#VARIABLES COLORIMETRICAS CLASICAS
resumen <- summary(dat2)
resumen$tipo <- c(rep("m", 20), rep("h", 12), rep("p", 3))
head(resumen)

write.csv(resumen, "resumen corona.csv")

resumen$tipo <- as.factor(resumen$tipo)
plot(resumen$tipo, resumen$B2) 
lineplot.CI(x.factor = tipo, response = B2, data = resumen)
aggregate(resumen$B2, by = list(resumen$tipo), mean)
aggregate(resumen$B2, by = list(resumen$tipo), se)

## ejemplo de anova, hacer con otras variables
fit <- lm(B2 ~ tipo, data = resumen)
anova(fit)

##TEST A POSTERIORI
fit <-aov(B2 ~ tipo, data = resumen)
summary(fit)
TukeyHSD(fit)


#############################################################################3

## MODELO DE VISION AVIAR
# calcula la llegada de energía a los conos
visdat <- vismodel(dat2, qcatch = "Qi", visual = "avg.v", 
                   achromatic = "ml", illum = "D65", relative = F)

## pasa datos de conos al tetrahedro
tcsdat.m <- tcs(visdat[1:20,]) #machos
tcsdat.m
tcsplot(tcsdat.m)
summary(tcsdat.m) # promedios

tcsdat.h <- tcs(visdat[21:32,]) #hembras
tcsdat.h
tcsplot(tcsdat.h)
summary(tcsdat.h) # promedios

tcsdat.p <- tcs(visdat[33:35,]) #pichones
tcsdat.p
tcsplot(tcsdat.p)
summary(tcsdat.p) # promedios

# tretrahedro todos juntos
tcsdat <- tcs(visdat) 
tcsdat$tipo <- c(rep("m", 20), rep("h", 12), rep("p", 3))
tcsplot(tcsdat, col = c(rep("black", 20), rep("orange", 12), rep("green", 3)),
        alpha=0.5, size=0.01)


library(scatterplot3d)

T.cu<-tcsdat[,c("x", "y", "z")]

##puntos extremos (es para armar graficamente un mejor tetra)
U.v<-c(0, 0, 1-1/4)  
S.v<-c((-1/2)*sqrt(3/2), -1/(2*sqrt(2)), -1/4)  
M.v<-c(0, (3)/(2*sqrt(2)), -1/4)  
L.v<-c((1/2)*sqrt(3/2), (-1)/(2*sqrt(2)), -1/4)
XX<-c(U.v[1], S.v[1], M.v[1], L.v[1], S.v[1], U.v[1], L.v[1], M.v[1], U.v[1]) 
YY<-c(U.v[2], S.v[2], M.v[2], L.v[2], S.v[2], U.v[2], L.v[2], M.v[2], U.v[2]) 
ZZ<-c(U.v[3], S.v[3], M.v[3], L.v[3], S.v[3], U.v[3], L.v[3], M.v[3], U.v[3]) 

#tetrahedro de todos juntos
sc<-scatterplot3d(x=XX,y=YY,z=ZZ, type="l", axis=F, grid=F, angle=75, box=F)
sc$points3d(U.v[1], U.v[2], U.v[3]+0.1, pch="V")
sc$points3d(S.v[1]-0.1, S.v[2], S.v[3], pch="S")
sc$points3d(M.v[1]+0.1, M.v[2], M.v[3]+0.1, pch="M")
sc$points3d(L.v[1]+0.1, L.v[2], L.v[3], pch="L")
sc$points3d(T.cu$x, T.cu$y, T.cu$z,
            pch=19,  col = c(rep(rgb(0,0,1, 0.25), 20),
                             rep(rgb(1,0,0, 0.25), 12), 
                             rep(rgb(0,1,0, 0.25), 3)))

##ampliación de los puntos
sc<-scatterplot3d(x=T.cu$x, y=T.cu$y, z=T.cu$z, axis=F, grid=F, angle=75, box=T, 
                  xlim = range(T.cu$x), ylim = range(T.cu$y), zlim=range(T.cu$z))
sc$points3d(T.cu$x, T.cu$y, T.cu$z,
            pch=19,  col = c(rep(rgb(0,0,1, 0.25), 20),
                             rep(rgb(1,0,0, 0.25), 12), 
                             rep(rgb(0,1,0, 0.25), 3)))


#manova de los puntos en el tetrahedro
rta <- cbind(tcsdat$x, tcsdat$y, tcsdat$z) 
m1 <- manova(rta ~ tipo, data = tcsdat)
summary(m1, test = "Wilks")
summary.aov(m1) ## diferencia en cada eje


## diferencia entre grupos de a pares
fit <- hotelling.test(x = subset(tcsdat[, c("x", "y", "z")], tcsdat$tipo == "m"), 
               y = subset(tcsdat[, c("x", "y", "z")], tcsdat$tipo == "h"), perm = T)
fit

fit <- hotelling.test(x = subset(tcsdat[, c("x", "y", "z")], tcsdat$tipo == "m"), 
                      y = subset(tcsdat[, c("x", "y", "z")], tcsdat$tipo == "h"))
fit


##############################################################################

# COLOR DISTANCE EN JND (Vorobyev)
# macho - macho
distdat.mm <- coldist(visdat[1:20, ], vis = "tetra", achro=TRUE, 
                      n1 = 1, n2 = 1, n3 = 1, n4 = 2)
mean(distdat.mm$dS)
mean(distdat.mm$dL)

# hembra - hembra
distdat.hh <- coldist(visdat[21:32, ], vis = "tetra", achro=TRUE, 
                      n1 = 1, n2 = 1, n3 = 1, n4 = 2)
mean(distdat.hh$dS)
mean(distdat.hh$dL)

# macho - hembra
dist.mh <- list(20)
for(i in 1:20) dist.mh[[i]]<- coldist(visdat[c(i, 21:32), ], vis = "tetra", achro=TRUE, 
                                      n1 = 1, n2 = 1, n3 = 1, n4 = 2)[1:12,]

distdat.mh <-  do.call(rbind.data.frame, dist.mh)
mean(distdat.mh$dS)
mean(distdat.mh$dL)

# todas las distancias
distancias <- rbind(distdat.mm, distdat.hh, distdat.mh)
distancias$tipo <- as.factor(c(rep("mm", 190), rep("hh", 66), rep("mh", 240)))

head(distancias)

## ver si las distancias CROMÁTICAS son sign
boxplot(dS ~ tipo, distancias)
fit <- lm(dS ~ tipo, distancias)
anova(fit)
lineplot.CI(x.factor = tipo, response = dS, data = distancias,
            ylab= "JND", xlab = "tipo")
abline(h = 1, lty= 3)
aggregate(distancias$dS, by = list(distancias$tipo), mean)
aggregate(distancias$dS, by = list(distancias$tipo), se)


## ver si las distancias ACROMATICAS son sign
boxplot(dL ~ tipo, distancias)
fit <- lm(dL ~ tipo, distancias)
anova(fit)
lineplot.CI(x.factor = tipo, response = dL, data = distancias, 
            ylab = "JND", xlab = "tipo", ylim=c(0, 9))
abline(h = 1, lty = 3)
aggregate(distancias$dL, by = list(distancias$tipo), mean)
aggregate(distancias$dL, by = list(distancias$tipo), se)


#############################################################
### RANDOMIZACIÃ“N PARA SABER SI MACHOS Y HEMBRAS DIFIEREN ###
#############################################################

## funciones necesarias
dist.func <- function(VISM, VISH){
  dist.mh <- list(nrow(VISM))
  for(i in 1:20) dist.mh[[i]]<- coldist(rbind(VISM[i,], VISH),
                                        vis = "tetra", achro=TRUE, 
                                        n1 = 1, n2 = 1, n3 = 1, n4 = 2)[1:nrow(VISH),]
  distdat.mh <-  do.call(rbind.data.frame, dist.mh)
  M1 <- mean(distdat.mh$dS)
  M2 <- mean(distdat.mh$dL)
  rta <- c(M1, M2)
  names(rta) <- c("chromatic", "achromatic")
  rta
}

dist.func.rdm <- function(VISM, VISH){
  VIS <- data.frame(sex = sample(c(rep("M", nrow(VISM)), rep("H", nrow(VISH)))),
                    rbind(VISM, VISH))
  VISM <- VIS[VIS$sex == "M", ]; VISM <- VISM[, -1]
  VISH <- VIS[VIS$sex == "H", ]; VISH <- VISH[, -1]
  res <- dist.func(VISM = VISM, VISH = VISH)
  res
}

## ingreso de datos, son los machos y hembras por separado, 
## sacados de un objeto producto de un vismodel

machos <- visdat[1:20, ]
hembras <- visdat[21:32, ]

## valor observado de distancia media entre machos y hembras
dist.observada <- dist.func(VISM = machos, VISH = hembras)
dist.observada

## una distancia tomada al azar (solo de prueba)
dist.azar <- dist.func.rdm(VISM = machos, VISH = hembras)
dist.azar

### mil distancias al azar (demora)
dist.1000 <- data.frame(t(replicate(1000, dist.func.rdm(VISM = machos, VISH = hembras))))

## cÃ¡lculo de P y grÃ¡ficos
hist(dist.1000$chromatic) # ver sin nada, luego cambiar escala segÃºn la dist observada
hist(dist.1000$chromatic, xlim = c(1.4 ,2.5)) ## estiro el eje x para que se vea la lÃ?nea del obs
abline(v = dist.observada[1], col = "red")
Pchrom <- length(dist.1000$chromatic[dist.1000$chromatic>dist.observada[1]])
Pchrom #P de que la distancia observada sea observada por azar (cromÃ¡tica)


hist(dist.1000$achromatic) # ver sin nada, luego cambiar escala segÃºn la dist observada
hist(dist.1000$achromatic, xlim = c(6, 9)) ## estiro el eje x para que se vea la lÃ?nea del obs
abline(v = dist.observada[2], col = "red")
Pachrom <- length(dist.1000$achromatic[dist.1000$achromatic>dist.observada[2]])
Pachrom #P de que la distancia observada sea observada por azar (acromÃ¡tica)


###############################################
