# Supplementary material for: A Spectrophotometric Study of Plumage Color in the Eared Dove (Zenaida auriculata), the Most Abundant South American Columbiforme
Source: PLoS One. 2016 May 23;11(5):e0155501. doi: 10.1371/journal.pone.0155501 (PMC4877085; doi:10.1371/journal.pone.0155501)
Supplement: S1 Table — Table (example) containing wavelength and spectrophotometric values of the crown of males, females and juveniles. To download all the body regions data follow this link: https://dx.doi.org/10.6084/m9.figshare.3364681. (TXT) [file pone.0155501.s002.txt]

Long.onda	M1	M2	M3	M4	M5	M8	M10	M11	M18	M19	M21	M22	M24	M23	M25	M26	M29	M30	M31	M32	H6	H7	H9	H12	H13	H14	H15	H16	H17	H20	H27	H28	P1m	P2h	P3h	P4h
176.86	163.636	2101647757017200	58.025	19.231	142.424	21.951	68.493	81.633	80.233	27.419	-35.593	-20	193.333	-38.71	26.415	178.788	8.197	112.281	-16.667	136.364	-111.111	-1325	84.211	700	139.216	89.706	132.075	70.122	60.305	83.505	146.667	-150	781.25	157.746	59.036	92.424
177.08	163.636	2101647757017200	58.025	19.231	142.424	21.951	68.493	81.633	80.233	27.419	-35.593	-20	193.333	-38.71	26.415	178.788	8.197	112.281	-16.667	136.364	-111.111	-1325	84.211	700	139.216	89.706	132.075	70.122	60.305	83.505	146.667	-150	781.25	157.746	59.036	92.424
177.31	163.636	2101647757017200	58.025	19.231	142.424	21.951	68.493	81.633	80.233	27.419	-35.593	-20	193.333	-38.71	26.415	178.788	8.197	112.281	-16.667	136.364	-111.111	-1325	84.211	700	139.216	89.706	132.075	70.122	60.305	83.505	146.667	-150	781.25	157.746	59.036	92.424
177.53	200	96.154	113.846	76	69.444	106.593	107.813	47.794	85.556	128.571	156.25	16.667	2166.667	153.846	-53.846	-96.774	-91.667	92.857	136.364	-305.556	121.127	46.774	135.593	170	112.5	124.779	121.505	85.593	102.222	139.091	-13.333	875	43.671	120.253	45.679	96.694
177.75	25	22.449	65.823	78.049	105.479	56.044	51.111	54.369	96.053	68.462	156.522	160.606	32.609	87.234	790	-3.614	77.108	190.323	221.951	169.697	391.304	75.862	36.667	191.667	123.81	110.909	68.317	156.962	122.826	196.429	80.189	147.17	98.795	90.099	123.188	486.207
177.97	50	70.909	98.925	90.09	68.75	186.585	119.108	180	112.134	91.085	73.333	85.621	49.383	63.83	86.842	134.831	66.667	137.324	67.841	125	117.647	284	54.023	109.551	97.253	121.963	111.299	107.182	144.633	91.373	48.701	83.333	69.856	63.359	129.032	94.57
178.19	135.211	82.297	105.381	106.161	84.722	69.517	136.025	80.695	114.052	102.894	-20	18.182	96.629	11.765	139.394	158.537	86.585	59.14	131.624	59.504	118.436	90.295	111.518	98.062	114.386	106.552	79.179	85.099	119.551	102.115	96.992	130.921	81.923	97.239	86.971	103.846
178.41	164.286	57.527	91.5	80.645	127.059	138.365	84.561	138.068	111.228	101.626	80	172.727	100	191.667	201.408	230.769	61.616	83.957	131.206	85.799	69.271	104.972	139.216	128.405	140.278	86.686	88.462	85.67	96.034	83.208	72.185	116.484	134.615	68.698	112.544	114.022
178.64	220	74.219	109.211	76.216	68.59	83.178	84	123.669	74.688	97.02	100.917	213.115	42.222	134.821	666.667	60.544	112.727	84.896	119.231	64.286	74.699	114.545	89.202	81.034	107.576	147.15	93.195	119.466	87.571	139.45	115.972	66.092	80.702	64.659	136.585	76.727
178.86	-50	81.897	46.575	46.903	106.364	91.753	148.148	77.059	127.66	92.574	112.941	200	14.103	53.279	288.889	87.387	166.667	145	74.545	206.742	60.55	137.5	75.159	101.205	140	112.121	112.353	169.531	134.965	88.945	157.609	173.333	86.441	112.791	119.259	83.553
179.08	-71.429	117.037	122.222	116.892	67.424	179.592	75.281	77.66	120.37	100.441	4.918	-300	13.793	-12.121	1040	230	93.636	81.111	206.757	61.333	79.433	79.72	92.105	110.582	135.057	76.891	93.86	86.64	110.924	102.632	61.404	177.419	124.044	134.872	80.784	96.943
179.3	147.059	97.037	125.258	62.085	69.061	79.775	127.551	103.125	86.297	127.444	263.158	220	-155.556	68.421	194.595	211.538	80	0	70	71.739	112.745	119.394	95.305	80.198	101.556	104.262	92.484	109.091	107.348	82.405	131.579	86.517	100	96.429	115.152	104.204
179.52	13.208	129.412	38.222	74.51	85.475	146.296	97.802	122.727	129.044	105.775	29.762	97.059	-23.81	86.957	60	196.154	103.061	84.314	201.471	48.039	85.802	175.342	82.065	94.76	135.622	75.503	102.155	74.587	106.897	82.114	33.333	72.515	126.316	100	80.612	126.027
179.74	-226.667	90.361	207.317	143.678	111.207	101.575	166.667	130.12	104.878	70	1116.667	39.423	53.774	72.222	23.188	71.845	114.394	112.03	177.228	110.811	93.86	116.867	100	56.633	140.397	110.227	144.118	120.5	98.214	143.243	42.857	150.926	141.053	93.96	99.387	116.667
179.96	-109.524	55.285	129.524	111.258	107.647	126.154	100	67.692	93.725	73.41	142.857	208.696	168.75	150.538	103.704	54	73.203	65.031	103.106	141.6	88.75	155.906	110.606	123.039	88.372	85.66	118.304	84.071	104.795	86.774	78.767	39.49	90.421	56.579	97.942	73.239
180.19	190.698	79.487	85.106	123.729	90.123	70.539	158.125	75.875	106.135	105.865	136.066	-3500	71.951	-4900	383.333	23.288	79.545	83.838	103.226	92.045	95.133	101.896	72	103.475	103.833	130.847	112.375	93.558	89.973	103.857	109.524	130	70.588	100.377	107.801	93.433
180.41	35.185	56.422	124.603	87.919	79.394	120.779	132.85	113.397	87.187	94.659	783.333	473.333	-127.586	-123.077	-32.075	193.333	72.603	254.545	100	251.02	118.367	121.333	107.19	111.111	70.382	98.339	106.909	103.78	91.541	93.995	89.474	52.778	106.122	115.771	104.124	91.558
180.63	160.87	100	300	97.037	76.86	66.667	102.113	53.465	90.667	85.294	247.059	-14.545	152.113	-21.622	1200	48.966	113.953	100.926	110.256	92.623	114.035	121.622	78.125	96.045	107.092	56.364	84.404	110	94.841	73.978	57.317	123.944	106.452	87.379	156.643	72.539
180.85	50	76.923	82.051	75.46	95.181	83.663	98.592	132.716	107.973	95.47	30.769	-30.435	-83.333	-103.03	111.765	125	280	147.222	191.176	-1825	180.769	73.711	120.339	79.134	85.115	101.992	109.957	107.42	90.735	131.416	168.182	461.538	73.743	78.676	75.601	121.456
181.07	323.729	112.782	103.188	87.072	96.021	97.705	74.074	111.48	91.139	102.677	52.555	77.419	101.709	55.882	75.385	60.606	75.41	94.819	53.6	132.941	105	113.704	89.751	81.957	96.164	82.904	68.381	90.019	97.605	106.707	87.248	117.213	118.957	100.806	82.938	85.185
181.29	183.333	109.479	60.724	91.943	96.691	106.62	80.714	76.807	107.538	80.664	30	248.78	113.636	-45.07	42.361	52.174	192	80.272	88.718	82.609	60	74.815	119.38	93.082	101.807	94.588	92.162	81.265	97.108	101.326	76.068	94.118	88.86	92.57	101.488	83.193
181.51	107.143	79.894	90.608	125.714	89.873	67.13	100.413	97.512	73.713	71.35	105.263	126.606	48.485	265.306	79.63	53.371	73.826	179.121	77.987	88.158	116.556	82.7	81.857	84.502	86.415	98.496	69.509	98.013	103.306	100.593	42.208	81.046	71.233	81.784	74.627	81.69
181.74	42	92.562	134.815	74.312	86.869	121.795	108.458	145	80.162	118.828	86.364	60.177	86.667	-20.482	116.129	70.69	160.87	52.657	87.77	88.235	40.299	47.674	76.471	91.213	105.82	80.427	101.754	92.884	84.667	101.22	69.767	74.269	83.392	66.327	91.489	92.282
181.96	25	97.561	114.674	83.955	81.319	117.708	103.383	81.784	72.248	82.519	1257.143	238.095	89.773	263.889	160.465	109.901	107.778	91.743	121.014	108.772	57.818	102.655	103.135	83.862	86.908	90.981	77.629	70.075	86.463	103.103	92.793	73.016	81.333	106.761	122.121	109.748
182.18	83.333	58.824	102.927	81.006	93.855	81.304	139.423	83.658	117.445	85.042	24.286	97.619	76.923	77.165	51.639	32.812	47.651	22.472	72.109	57.343	107.407	83.77	91.571	132	82.734	78.743	86.127	93.939	98.846	101.223	29.63	183.824	79.128	117.769	74.823	102.749
182.4	134.783	87.5	81.592	81.761	76.129	144	102.89	70.048	76.429	84.161	31.132	93.75	129.63	31.206	137.895	135.385	63.636	72.121	101.418	79.439	81.86	174.026	94.819	109.77	100.472	55.063	100	99.145	98.881	84.231	100.901	121.875	85.259	90.763	102.597	82.186
182.62	148.214	69.892	71.429	59.535	78.14	107.477	56.962	133.696	109.943	95.783	-100	84	-53.846	-125	131.915	675	26.901	85.106	86.842	156.522	103.448	93.333	100.488	138.86	82.721	119.167	125.472	74.832	98.175	115.942	59.259	327.778	86.786	114.683	72.646	88.498
182.84	68.571	76.064	121	91.713	163.366	79.245	54.086	90.141	100.261	100	-31.25	-118.605	-89.655	-79.365	1.471	137.5	139.13	104.425	91.346	102.92	73.333	98.519	50.955	181.169	69.672	89.716	101.068	78.333	114.894	105.479	65.385	123.729	75.549	82.653	88.85	82.675
183.06	82.051	89.444	93.333	99.415	150.725	105.025	120.313	124.87	86.034	90.349	33.333	-66.667	78.182	75	280	12.821	22.727	61.616	107.692	67.456	87.578	67.982	87.045	72.303	75.375	84.512	100.298	82.515	68.78	130.519	182.667	211.864	86.919	84.068	80.132	108.1
183.29	124	84.783	53.757	117.172	62.179	75.962	122.785	145.528	104.825	60.544	83.333	90.099	53.892	170.175	114.118	66.162	100	90.506	123.188	109.272	22.414	56.085	88.757	96.296	104.369	86.341	75.862	85.714	95.299	81.152	78.519	105.405	79.911	58.921	82.418	127.933
183.51	33.333	50.932	136.842	65.072	65.426	100.637	86.034	121.395	72.934	80.309	231.25	464	70.408	94.915	139.216	60.241	112.088	61.745	73.81	103.571	90.909	56.069	107.583	106.019	98.473	86.831	94.064	88.372	118.667	65.517	70.238	136.538	73.737	86.364	69.97	70.149
183.73	56.818	106.557	106.78	88.596	67.128	86.508	98.34	76.384	101.42	67.892	78.571	-14.493	-50.633	83.636	341.935	28.571	375	72.105	222.222	48.276	70.124	71.93	75.415	102.612	129.389	100.82	84.896	95.17	80.349	86.914	93.805	103.883	108.869	86.352	67.488	81.602
183.95	-1233.333	51.412	121.302	89.787	81.579	68.201	54.152	122	92.857	99.438	185.455	241.818	98.889	66.667	89.13	56.923	87.975	284.906	51.613	60	80.189	56.18	118.571	99.5	99.587	81.789	104.132	78.723	87.702	91.136	25.824	75	107.326	96.785	116.596	86.957
184.17	142.105	90.355	96.567	88.55	130.108	98.545	89.925	70.764	108.871	77.838	193.333	69.106	288.889	350	95.238	194.118	95.977	72.768	117.045	91.509	74.493	80.882	57.057	92.035	101.84	73.711	93.189	83.113	75.485	126.364	45.455	68.182	101.736	90.845	92.638	95.107
184.39	68.421	146.497	68.321	100	83.258	83.73	89.825	81.818	74.238	136.727	19.672	18.31	480	130.488	71.212	45.39	122.124	193.548	71.069	109.459	88.679	80.083	86.047	77.515	83.988	104.235	54.476	127.385	105.828	90.746	113.253	34.259	59.003	87.097	94.295	102.985
184.61	71.845	113.876	91.156	95.61	76.639	87.097	113.171	97.938	125.857	101.596	-19.672	152.632	8.661	80.357	84.247	94.805	47.945	91.837	93.75	115.652	69.091	89.958	115.426	106.228	107.54	85.714	94.081	82.396	78.591	106.216	99.18	39.56	118.836	109.091	81.871	97.561
184.84	0	147.682	102.308	66.776	70.301	83.871	65.064	89.939	96.829	112	152.857	89.474	87.379	178.351	34.302	169.841	87.2	103.911	79.231	96.196	59.048	72.598	78.222	88.037	116	101.007	97.983	90.099	122.527	86.458	54.737	79.661	85.479	92.308	74.092	86.445
185.06	85.455	90.083	54.478	83.19	60.959	90.066	131.792	59.375	96.043	72.757	19.531	89.706	81.333	62.595	157.5	148.98	45.679	81.72	122.689	32.022	100	41.327	90.909	103.211	84.348	96.522	92.07	98.016	114.847	72.185	80.189	93.277	72.973	94.737	85.455	81.106
185.28	775	87.5	43.697	112.821	86.42	74.576	93.694	151.724	127.848	106.878	170	83.333	71.111	50	201.786	151.376	80.8	70.213	101.361	129.825	82.031	94.444	90.265	94.783	84.416	91.716	62.185	50.769	100.524	59.375	85.246	100.746	96.933	52.101	78.947	102.139
185.5	373.684	85.87	110.132	118.125	60.256	103.008	80	109.665	73.111	124.159	45	-7.792	43.363	147.692	25.581	76.404	100.455	87.317	89.764	110.169	131.429	61.511	101.01	111.6	68.553	74.818	69.249	108.169	75.683	73.034	101.626	100.8	72.6	87.345	146.992	80.675
185.72	-10.714	76.642	92.655	56.154	109.353	94.382	84.651	95.614	98.137	84.502	-92.5	126.531	22.105	2400	136.486	63.158	101.563	44.604	81.373	113.139	78.846	111.429	45.794	70.588	98.039	83.951	58.621	90.909	78.261	107.037	26.207	91.026	100.379	101.938	89.911	73.548
185.94	268.421	105.882	48.485	64.828	82.258	106.19	94.624	72.477	111.215	76.923	265.789	114.286	13.043	885.714	217.544	541.667	54.605	129.808	124	121.014	83.019	81.579	84.038	95.833	86.425	78.541	81.818	89.958	121.875	67.323	54.839	120.238	78.281	108.969	69.517	89.591
186.16	92.708	84.783	128.571	79.845	106.107	130.088	42.515	79.111	115.217	113.208	-273.077	476.923	87.879	-21.212	168.182	11.215	91.781	93.548	75.342	68.116	43.353	74.146	56.391	91.018	74.359	118.367	115.263	102.521	95.817	105.023	51.754	75.472	80.287	68.644	80.114	99.49
186.38	155.882	143.779	70.943	102.264	137.611	71.733	118.367	102.166	109.669	103.458	250	207.317	782.353	167.857	70.909	52.809	94.558	88.485	72.222	83.544	119.635	89.583	113.235	103.69	84.431	102.006	103.125	118.037	86.321	89.141	47.059	146.078	107.213	77.24	83.106	103.79
186.6	155.556	54.589	55.797	59.176	101.807	138.863	80.695	78.8	97.706	105.882	-36	-2100	95.833	36.207	186.364	181.72	182.432	90.625	51.786	120.561	80.851	101.282	83.333	105.674	110.211	88.988	95.707	108.964	89.211	90.521	41.379	101.053	69.948	59.894	139.669	106.397
186.83	522.222	54.43	58.929	123.81	65.306	101.504	162.406	65.426	101.569	135.081	73.585	69.231	46.108	83.696	61.616	63.793	87.864	106.422	91.775	66.176	60.577	117.647	69.945	52.381	93.467	74.297	92.157	138.608	60.15	86.923	64.126	58.252	64.151	104.819	71.542	85.47
187.05	15.278	165.179	70.732	72.539	83.036	97.183	110.053	116.981	119.758	109.375	11.905	135.714	-4.651	-34.146	30.612	107.937	88.608	66.292	114.894	49.635	56.522	127.731	73.488	70.093	54.444	63.67	70.455	110.823	72.222	58.824	-31.461	18.966	112.15	77.642	83.392	98.086
187.27	-2.74	117.919	85.185	90.87	70.051	83.258	101.172	95.668	93.717	99.294	130.769	108.772	107.527	109.244	11.927	117.919	76.585	63.736	77.815	46.569	61.373	91.584	76.046	96.727	80.201	90.828	64.85	98.295	74.057	106.304	180.435	96.33	96.199	89.268	90.554	109.667
187.49	-35.135	103.55	85.593	75	66.527	92.672	95.528	90.56	109.549	75.594	-50	162.121	70.238	102.174	54.861	65.574	99.13	116.667	72.185	57.087	82.609	74.638	96.354	140.336	70.62	91.622	95.531	69.923	73.969	104.762	111.111	157.813	108.157	80.495	104.702	83.832
187.71	18.681	53.409	75.532	84.524	63.877	112.195	75.587	98.256	198.658	128.91	-60.714	20	-80	132.653	96.552	12.727	200	-3.03	0	-41.86	105.224	100.741	80.952	105.991	109.852	69.732	83.099	112.719	66.316	104.405	237.5	-7.692	105.83	91.824	73.725	100.833
187.93	700	50.893	111.765	96.503	35.359	112.319	94	63.584	82.353	79.139	67.742	36.986	104.878	22.222	26.25	111.111	98.765	96.226	112.5	65.258	68.927	145.714	23.256	70	101.322	105.556	104.067	90.196	88.235	103.089	55.215	38.961	93.077	87.137	100.93	62.082
188.15	76.316	83.75	97.849	89.535	67.763	98.16	85.965	101.449	91.667	76.359	323.529	25	36.17	235	143.548	76.786	72.881	35.556	89.286	71.233	108.491	78.924	96.591	107.24	103.721	76.689	72.698	83.395	92.683	85.235	41.304	-26.667	121.481	70.432	105.714	67.708
188.37	178.431	83.516	107.19	113.855	75.94	94.382	73	98.222	97.898	110.963	98.485	144.156	110.909	75.691	105.298	152.273	75.439	70.37	94.667	75.897	97.661	79.06	67.206	96.774	96.255	97.701	97.923	86.17	96.97	76.982	80	66.063	75.802	92.226	82.143	89.645
188.59	114.815	152.229	74.167	62.562	85.782	103.817	90.411	95.633	73.148	107.718	124.39	88.158	86.047	38.835	141.748	95.506	78.378	85.897	103.261	61.991	72.195	73.568	102.162	87.023	105.82	88.652	121.888	93.709	107.885	127.612	111.966	115.094	78.187	83.142	111.45	121.612
188.82	290	308.571	106	58.738	41.667	45.736	78.195	115.504	124.731	51.246	70.313	11.111	63.415	46.296	116	96.33	-3.704	161.628	123.894	202.083	58.621	40.113	20	56.115	70.395	79.006	125.478	111.892	145.714	83.575	73.913	124.324	95.58	123.636	144.531	76.987
189.04	66.279	98.054	95.652	156.716	88.889	100.82	71.563	87.375	95.154	115.949	93.269	58.784	94.964	114.912	57.471	75.943	110.163	64.727	70.213	102.844	71.212	84.646	111.2	87.863	96.46	105.682	107.44	122.157	93.78	90	105.294	78.771	97	75.904	94.045	105.371
189.26	182.278	98.253	84.839	88.629	84.286	58.696	71.549	93.75	82.213	111.633	22.222	40.625	59.35	141.176	94.118	85.821	76.974	93.103	112.987	79.907	76.241	76.418	98.71	96.812	120.661	92.582	95.823	92.512	110.484	89.655	104.79	60.952	97.143	106.286	70.803	88.06
189.48	48.837	-7.865	46.465	45.312	74.603	74.51	122.222	38.596	104.762	114.078	86.792	93.75	84.127	1516.667	266.667	55.556	-8300	-29.167	-152.941	-25.926	0	51.22	85.849	51.852	183.871	51.196	76.531	76.216	38.71	118.224	-545.455	-100	80.791	46.328	74.742	79.812
189.7	54.762	148.624	102.459	114.394	113.889	111.377	101.124	89.95	91.724	95.703	233.333	-75.61	-26.667	177.778	73.256	38.411	41.667	143.59	50	66.087	91.304	90.164	93.923	88.496	101.905	60.317	105.825	70.356	95.331	90.391	25.926	27.928	59.028	78.516	76.351	108.374
189.92	47.917	132.967	114.024	118.852	84.444	67.742	78.173	103.333	109.091	93.22	237.209	154.43	143.056	88.034	79.661	102.679	39.844	74.479	111.921	138.75	94.406	97.487	68.462	107.792	100.952	104.867	82.54	84.281	89.13	93.396	64.671	94.149	90.093	75.219	91.538	65.472
190.14	46.853	68.056	137.073	64.671	98.354	79.341	99.367	114.449	115.282	85.096	287.179	-2.419	66.667	78.261	114.063	102.055	105.844	83.851	72.857	91.96	53.719	72.333	78.983	74.93	93.919	80.541	73.6	87.209	85.222	92.887	132.813	117.857	114.613	96.927	98.329	94.444
190.36	203.448	67.513	86.885	109.929	68.478	102.899	7.955	63.388	105.159	85.714	19.048	77.143	5.825	6.849	36.765	49.091	105.376	196.721	100.775	64.394	70.95	49.444	50.811	156.923	60.755	98.673	79.672	57.143	105.534	78.889	253.731	158.427	70.046	80.471	65.839	96.68
190.58	262.5	131.847	110.18	89.048	73.077	103.902	123.729	95.367	89.632	72.981	69.697	14.545	5.714	-1351059272368200	-45.07	26.891	161.111	86.777	68.182	84.167	94.66	108.219	90.426	90.654	87.869	89.112	97.756	94.218	71.212	88.024	57.831	123.944	102.941	88.793	117.11	80.969
190.8	137.931	61.809	110.127	91.848	85.204	117.073	87.449	55.287	109.322	90.323	-12.048	93.22	42.424	394.737	116.071	1420	110.87	67.089	74.227	87.975	143.452	88.94	79.537	94.595	69.855	103.448	97.554	89.239	89.796	121.656	168	156.471	102.976	91.83	93.75	73.926
191.03	60.317	95.597	96.985	72.792	71.698	111.203	84.502	66.795	95.2	85.455	83.929	40.323	101.6	69.307	28.708	135.556	82.581	75.214	95.238	88.177	62.449	64.754	98.578	80	111.032	122.642	104.819	76.904	101.362	92.875	164.815	93.846	89.973	91.536	106	102.88
191.25	23.81	49.749	77.273	77.049	72.961	74.786	105.674	89.767	72.615	113.916	44.776	51.095	66.667	126	83.333	149.219	61.314	101.22	86.124	108.871	63.83	79.048	88.024	98.283	88.017	91.566	86.26	82.034	99.659	120.354	120.183	83.73	80.565	121.86	57.383	72.83
191.47	-12.844	46.541	93.706	65	79.651	112.209	99.324	38.217	89.61	143.316	84.211	158.333	60	129.167	30.189	600	-21.053	8.462	117.143	273.529	40.881	49.123	45.763	94.972	131.25	53.052	96.04	70.037	71.053	81.6	197.436	59.155	88.626	88.517	81.395	90.698
191.69	-39.13	127.007	105.978	177.966	78.947	64	97.285	102.242	94.627	83.815	-27.083	-4.202	25	42.727	176.389	107.527	134.444	27.322	58.654	58.242	57.865	41.86	61.435	66.788	93.75	73.592	114.599	79.402	120.229	100	104	61.17	86.644	75.368	69.091	80.872
191.91	232.143	68.504	83.333	77.474	57.756	111.111	110.033	112.5	102.688	101.114	196	278.947	32.5	67.442	43.077	51.337	89.583	103.297	95.614	65.73	72.667	94.776	68.768	103.344	94.34	61.098	84.652	98.734	95.455	77.069	82.54	122.222	88.636	77.041	85.995	97.844
192.13	36.842	107.692	97.447	65.385	48.052	68.145	97.59	56.918	101.22	99.094	-71.739	-1125	36.458	90.909	12.121	57.303	108.411	110.833	24.752	96.078	56.769	62.46	113.216	79.567	67.354	58.044	79.893	60.891	90.196	100.761	42.553	11.2	95.847	86.88	91.667	73.364
192.35	29.545	59.542	121.053	95.858	86.463	70.722	76.355	82.031	103.901	65.976	25.806	55.696	43.617	113.253	103.75	25	158.559	41.549	56.863	130.496	93.642	68.398	79.562	84.404	104.49	52.025	83.217	107.586	72.24	106.567	81.879	95.041	79.009	117.181	62.585	105.714
192.57	-2400	62.673	36.759	124.138	127.941	120.67	79.535	96.714	70.523	111.111	40.741	83.516	110.227	73.016	44.531	184.314	156.863	60.894	298.649	143.158	85.859	80	95.876	86.331	104.61	67.905	97.647	66.921	90	102.326	67.176	99.057	108.333	82.101	98.833	91.262
192.79	-215.254	49.045	58.955	56.481	60.656	67.704	119.139	77.743	88.354	63.426	248.485	55.952	69.697	92.568	64.706	116.667	87.861	113.93	98.5	67.442	103.185	64.904	71.831	111.321	120.172	68.306	78.019	80.952	106.627	94.94	72.727	96.277	92.582	93.907	93.75	78.638
193.01	220	110.606	59.777	114.394	103.401	70.122	130.935	67.839	102.29	104.292	59.574	115.625	162.264	-85.185	103.448	52.336	11.392	61.616	192.187	87.963	109.091	55.932	80.909	125.287	77.6	76.271	93.609	100	68.364	83.806	50.725	70.175	66.549	81.887	101.843	125.51
193.23	49.606	69.955	102.162	60.996	88.739	76.106	76.955	79.911	62.579	101.316	147.826	64.444	104.762	74	87.143	107.792	19.355	106.481	138.938	69.54	80.569	88.571	82.258	80.303	78.512	118.041	70.504	84.615	107.256	93.333	104.082	97.945	127.957	111.261	100.855	117.586
193.46	80.612	75.954	108.197	78.689	93.182	81.915	72.222	75	86.978	111.765	65.909	125.714	107.627	63.333	64.238	100	137.908	143.478	119.271	82.937	72.101	86.758	80.303	78.814	84.639	103.757	96.33	79.357	105.722	87.212	84.404	85.714	101.095	74.799	113.731	88.74
193.68	85.937	93.846	104.211	100.45	65.363	107.623	87.554	91.286	110.18	77.706	93.182	80.729	47.904	-28.261	68.033	85.475	83.168	85.629	94.215	124.862	82.143	76.384	90.952	69.903	62.234	88.328	86.226	91.061	93.443	102.266	116.418	83.505	83.113	86.765	109.574	75.49
193.9	35.659	22.156	67.153	45.789	73.333	63.721	107.258	66.667	77.394	83.232	80.374	146.154	73.034	70.732	44.366	61.314	26.289	74.026	108.163	111.446	72.868	78.884	111.055	89.206	102.024	48	82.789	87.755	94.362	83.388	103.81	63.855	80.224	82.332	80.696	71.519
194.12	62.963	118.033	93.396	74.51	57.073	82.407	49.528	92.958	58.824	81.333	65.06	-3000	-26.667	98.276	48.837	46.053	81.395	16.327	61.842	27.731	102.532	62.609	112.5	85.393	130.939	81.851	53.89	82.222	95.793	94.898	70.149	27.642	116.733	68.59	115.544	58.687
194.34	8.333	83.529	72.65	85.475	80.93	83.051	87.892	110.825	75.568	125.794	108.081	105.59	64.021	94.268	37.805	79.048	113.218	72.277	83.475	86.735	63.362	101.587	71.429	91.266	108.541	97.004	77.409	93.064	57.277	112.5	71.921	78.603	74.366	102.888	101.167	57.821
194.56	72.34	89.143	54.751	53.061	101.481	81.313	84.878	75.258	122.556	110.448	3.704	62.712	44.304	28.125	150.617	8.955	79.439	114.103	122.857	334.091	63.514	110.989	47.647	87.383	78.505	84.834	69.072	71.903	114.981	79.279	43.697	127.083	100.358	102.23	153.012	100
194.78	-405.882	84.103	38.462	68.212	64.091	72.222	91.753	76.522	85.441	70.707	80.328	197.059	46.259	143.529	93.976	135.433	116.667	82.192	63.285	121.053	78.146	101.869	84.08	101.198	65.267	81.298	90	85.57	92.568	72.168	120.879	55.367	80.97	62.305	107.175	96.996
195	15.179	69.677	75.916	83.523	74.725	41.297	85.253	83.673	100.385	86.012	99.107	311.429	78.846	39.837	181.667	121.649	62.238	107.438	161.417	74.419	64.029	88.757	69.583	82.528	80.87	75.251	85.824	105	60.473	64.607	63.804	144.737	80.645	93.13	78.378	72.152
195.22	680	74.863	116.783	82.857	53.061	59.2	58.491	92.342	89.594	75.595	39.394	86.154	255	58.537	145.763	111.594	119.048	48.966	87.097	130.921	104.242	64.417	57.483	86.331	77.311	69.697	88.217	91.892	76.232	90.536	79.755	44.776	57.772	60.372	134.518	96.751
195.44	89.024	79.812	69.804	88.889	80.631	84.81	66.441	63.506	87.285	84.1	47.368	66.667	142.5	-500	-42.857	75.439	97.333	60.14	101.389	53.398	85.259	83.83	88.506	87.692	87.532	119.469	79.623	78.947	69.027	79	306.25	93.548	65.246	102.381	93.96	69.18
195.66	96.429	40	107.692	95.495	65.101	44.521	76.821	71.779	131.5	62.454	102.532	73.267	17.91	113.333	53.704	79.675	104.098	148.276	106.78	54.887	54.206	65.068	63.636	68.122	97.927	56.109	41.176	61.667	73.009	79.325	68.103	64.356	60.839	59.829	139.437	82.212
195.88	33.333	45	51.064	79.581	85.955	50	53.153	65.217	108.362	69.497	30.769	183.333	86.466	62.264	103.125	140.323	68.595	68.056	70.297	65.803	77.966	67.692	95.516	78.605	141.148	68.243	115.842	78.528	113.934	87.732	85.827	270.588	114.226	78.077	79.478	86.1
196.1	128	131.765	83	106.522	100	91.71	59.659	77.056	100.993	80.984	185.185	112	100	40.86	66.387	87.603	101.724	68.794	81.667	112.879	6.145	38.679	70.32	21.176	100.823	98.099	99.315	63.578	69.079	68.586	21.233	50.829	71.037	60.335	85.772	78.448
196.32	43.373	70.536	79.297	74.923	86.555	79.661	93.438	97.635	104.225	109.39	65.972	84.091	92.045	86.432	77.273	120.118	83.2	134.682	86.207	116.667	107.653	54.949	118.039	78.818	78.249	110.787	101.366	99.171	90.244	93.688	71.486	110.244	87.179	95.792	100	65.877
196.54	112.069	65.174	57.563	56.075	99.444	77.551	97.458	74.157	104.53	80.938	127.273	11.304	74.528	34.409	80.263	81.765	113.971	90.547	144.762	123.148	78.846	68.548	58.759	100.877	87.41	81.311	124.731	88.358	74.855	82.621	34.568	275.51	63.914	80.952	115	83.577
196.77	38.889	61.31	81.061	67.355	89.14	88.485	91.322	77.447	85.338	79.118	73.529	52.941	350	126.667	218.75	-1028.571	55.072	29.299	271.429	101.887	45.37	56.731	124.277	73.485	80.315	65.934	74.074	77.483	105.725	99.338	57.407	250	90.681	50.637	106.364	70.833
196.99	-13.514	91.176	72.973	72.632	110.976	68.786	66.986	103.256	93.429	91.27	130	30.588	21.849	32.432	134.483	162.121	275.61	59.474	94.286	73.096	118.788	66.489	78.534	88.492	109.877	76.774	93.168	69.585	113.468	89.521	45.578	84.146	89.831	86.316	101.538	110
197.21	73.016	100	105.215	1283.333	408	67.5	-193.103	-40	359.184	39.873	85.816	74.468	104.902	110.687	94.872	138.519	51.786	48.062	95.197	124.876	90	162.5	1285.714	-82.353	-29.268	-52.083	485	40.244	60.504	34.266	121.951	85.022	44.643	59.649	35.556	-96.875
197.43	-12.963	50.575	67.421	57.738	53.797	35.664	51.389	84.672	108.714	73.962	23.077	0	172.727	19.444	41.176	90.789	102.817	40.351	133.333	26.374	38.356	77.241	57.5	93.085	96.209	51.505	73.551	69.751	96.899	100.38	44.762	177.193	78.313	50.368	97.927	76.471
197.65	46.809	74.684	68.724	156	90	83.453	68.159	56.818	99.377	121.311	81.25	8.333	92.537	-414.286	29.091	-8.065	64.198	83.193	24.742	81.875	47.899	119.553	64.912	90.741	37.771	65.354	89.439	87.138	78.71	51.603	152.273	144.444	42.784	92.5	79.336	76.797
197.87	3.106	50.575	62.5	110.667	115.094	60.436	141.436	71.032	92.01	82.025	81.452	86.628	56.522	120.779	114.599	80.612	114.091	69.565	112	62.393	39.669	46.231	95.652	74.644	93.633	86.798	74.006	90.491	87.532	118.788	83.333	99.519	109.191	62.581	78.47	105.461
198.09	173.267	64.794	134.529	77.899	68.562	82.182	107.463	82.647	97.727	86.192	97.902	73.6	136.424	60.366	108.333	88.312	111.667	135.294	64.725	138.068	72.595	80.42	95.736	92.977	96.317	84.01	67.593	72.381	76.942	80.477	71.812	110.345	80.976	110.942	81.98	75.561
198.31	94.444	80.282	84.049	99.465	48.515	49.275	55.738	53.659	97.115	96.721	0	-3.39	34.667	11.268	130.612	214.634	109.023	87.919	133.333	52.113	95.42	56.332	58.14	67.22	80.603	94.937	93.796	67.568	91.129	102.091	43.548	57.664	57.807	57.434	72.993	81.538
198.53	174.627	89.552	81.197	75	55.351	75.138	137.879	72.161	80.737	72.65	-21.795	-36	347.619	76.923	47.273	107.407	43.636	140.659	67.273	35.714	60.173	79.803	66.953	52	79.31	59.531	110.993	82.353	66.097	87.251	101.149	67.568	96.774	85.765	97.189	89.683
198.75	-6.061	81.304	90.278	67.059	60.938	81.295	67.148	89.078	92.625	70.449	90	76.271	51.724	63.855	232.813	93.793	203.571	78.182	119.876	76.608	68.696	73.148	129.012	93.281	64.858	73.375	93.831	93.493	78.652	93.731	97.222	91.87	86.288	93.333	120.539	81.347
198.97	33.064	50.666	59.765	56.125	53.775	61.994	64.322	64.624	77.456	74.911	71.215	76.994	66.924	71.079	79.33	83.792	83.256	79.478	89.611	85.538	51.752	54.423	58.777	71.3	71.096	65.814	70.035	70.311	73.309	73.042	73.515	82.156	68.652	65.572	77.209	71.871
199.19	32.905	50.238	59.341	55.783	53.44	61.593	63.778	64.18	76.965	74.561	70.529	77.469	66.512	71.019	79.906	83.349	83.388	78.95	89.588	85.411	51.482	53.866	58.32	70.702	70.673	65.367	69.624	69.916	72.899	72.763	73.342	81.891	68.144	65.083	76.816	71.441
199.41	32.633	49.785	58.903	55.26	52.911	61.246	63.271	63.627	76.578	74.189	70.135	76.983	66.467	71.039	79.914	83.126	83.755	78.821	89.538	85.167	51.146	53.448	57.82	70.234	70.094	64.973	69.245	69.693	72.555	72.236	73.371	81.685	67.584	64.578	76.36	71.137
199.63	32.505	49.357	58.531	54.911	52.596	60.974	62.926	63.291	76.318	73.899	69.823	76.886	66.417	71.484	79.765	82.649	83.706	78.837	89.349	85.104	50.906	53.06	57.506	69.704	69.719	64.647	68.951	69.344	72.092	72.02	73.297	81.563	67.175	64.206	76.145	70.804
199.85	32.22	48.982	58.212	54.502	52.186	60.475	62.339	62.729	75.904	73.483	69.488	76.96	66.502	71.649	79.712	83.049	83.483	78.819	89.242	84.866	50.355	52.793	57.011	69.189	69.216	64.304	68.541	68.995	71.658	71.625	73.146	81.313	66.886	63.866	75.795	70.414
200.07	31.915	48.607	57.893	54.043	51.731	59.979	61.822	62.317	75.496	73.129	69.448	77.082	66.646	71.179	78.713	82.892	83.254	78.466	89.103	84.619	49.79	52.408	56.642	68.721	68.757	63.82	68.096	68.53	71.183	71.211	72.953	81.082	66.478	63.407	75.284	69.958
200.29	31.41	48.097	57.305	53.54	51.299	59.442	61.164	61.762	74.953	72.588	69.227	76.901	66.875	71.305	78.636	82.634	83.273	77.788	89.396	84.583	49.229	51.678	56.122	68.164	68.169	63.276	67.629	68.016	70.564	70.844	73.024	80.849	66.037	63.03	74.738	69.553
200.51	31.027	47.547	56.734	52.889	50.847	59.078	60.571	61.379	74.417	72.109	68.794	77.213	66.979	71.576	78.09	82.652	83.234	77.674	88.7	84.511	48.685	51.146	55.505	67.676	67.6	62.768	67.135	67.596	69.911	70.39	72.48	80.754	65.468	62.456	74.271	69.075
200.73	30.627	47.243	56.22	52.338	50.431	58.461	60.043	60.805	73.931	71.573	68.8	76.422	67.01	70.731	77.583	82.102	83.31	77.338	88.427	84.536	48.298	50.533	54.886	67.025	66.909	62.308	66.706	67.058	69.44	69.953	72.579	80.2	64.87	62.109	73.907	68.542
200.96	30.224	46.796	55.557	51.763	49.907	57.889	59.408	60.331	73.435	71.14	68.159	75.671	66.938	70.421	76.569	82.402	83.113	77.219	88.064	84.615	47.827	49.878	54.325	66.57	66.319	61.732	66.146	66.531	68.832	69.321	72.465	80.189	64.389	61.643	73.268	68.145
201.18	30.016	46.267	55.134	51.417	49.353	57.432	58.871	59.842	72.905	70.691	68.038	74.703	67.241	70.697	76.185	82.515	82.618	76.883	88.187	84.524	47.341	49.281	53.827	65.888	65.698	61.311	65.747	65.932	68.26	68.928	72.416	79.855	63.888	61.131	72.793	67.64
201.4	29.906	45.645	54.536	50.961	48.96	56.683	58.365	59.37	72.34	70.18	68.621	73.746	67.777	70.568	75.321	82.03	82.319	77.122	88.048	84.737	46.89	48.842	53.227	65.318	65.117	60.812	65.303	65.464	67.721	68.384	72.502	79.82	63.369	60.58	72.371	67.047
201.62	29.493	45.187	53.939	50.615	48.505	56.082	57.715	58.816	71.907	69.646	69.077	73.042	67.871	70.371	75.145	81.687	82.079	76.767	88	84.892	46.41	48.242	52.66	64.842	64.575	60.301	64.744	64.965	67.148	68.045	72.251	79.999	62.922	60.074	71.887	66.491
201.84	29.039	44.623	53.584	50.014	47.982	55.539	57.204	58.178	71.298	68.998	69.51	73.131	67.571	70.292	75.268	81.37	81.934	76.8	87.747	84.799	45.784	47.59	52.058	64.322	63.888	59.764	64.212	64.505	66.618	67.529	72.141	80.121	62.336	59.47	71.343	65.836
202.06	28.974	44.158	52.908	49.457	47.548	55.054	56.498	57.661	70.713	68.51	68.825	72.736	67.461	70.106	75.241	80.958	81.488	76.474	87.329	84.371	45.301	47.087	51.599	63.866	63.248	59.368	63.636	63.881	66.063	66.898	72.101	79.743	61.73	58.943	70.862	65.377
202.28	28.854	43.708	52.412	48.994	46.988	54.479	55.921	57.296	70.198	68.123	67.922	72.458	67.389	69.762	74.968	80.801	81.278	76.503	87.045	83.978	44.78	46.419	51.021	63.219	62.624	58.909	63.058	63.385	65.446	66.427	72.269	80.12	61.224	58.518	70.403	64.938
202.5	28.679	43.284	52.017	48.415	46.504	54.076	55.234	56.815	69.719	67.639	67.703	72.004	67.101	69.451	74.661	80.873	81.42	76.449	86.634	83.623	44.209	45.845	50.637	62.756	62.04	58.271	62.523	62.829	64.985	65.955	72.053	80.071	60.793	58.012	69.826	64.424
202.72	28.411	42.869	51.356	47.829	45.899	53.361	54.532	56.132	69.181	67.051	68.08	71.883	67.068	69.803	74.503	80.613	81.504	76.15	86.202	83.142	43.588	45.185	50.043	62.059	61.474	57.649	61.855	62.219	64.387	65.39	71.606	79.988	60.126	57.345	69.244	63.783
202.94	28.069	42.34	50.796	47.274	45.313	52.837	53.846	55.605	68.699	66.553	67.954	71.812	66.628	70.31	74.182	80.681	81.171	75.937	86.223	83.15	42.951	44.456	49.478	61.446	60.877	57.174	61.297	61.676	63.747	65.011	71.579	79.753	59.456	56.743	68.746	63.143
203.16	27.732	41.842	50.261	46.812	44.78	52.378	53.158	54.868	68.17	65.997	67.383	71.826	66.527	70.112	73.992	80.525	80.827	75.705	86.118	82.702	42.294	44.046	48.77	60.89	60.314	56.646	60.78	61.098	63.234	64.426	71.033	79.807	58.995	56.164	68.34	62.563
203.38	27.307	41.085	49.57	46.283	44.14	51.779	52.66	54.188	67.6	65.257	67.005	71.21	65.992	69.675	74.055	80.378	80.613	75.649	86.199	82.292	41.625	43.412	48.181	60.383	59.63	56.103	60.412	60.513	62.687	63.767	70.559	79.322	58.233	55.548	67.722	62.07
203.6	26.995	40.395	49.01	45.659	43.443	51.062	52.039	53.637	67.047	64.608	67.103	70.292	65.532	70.244	74.151	80.382	79.985	75.305	85.802	82.145	41.165	42.784	47.532	59.649	58.895	55.475	59.873	59.976	62.008	63.154	70.48	79.102	57.608	54.952	67.105	61.486
203.82	26.664	39.798	48.458	45.09	42.916	50.59	51.432	53.029	66.667	64.011	66.45	69.685	65.452	69.431	73.801	80.215	79.807	74.758	85.664	81.755	40.566	42.084	47.009	58.993	58.245	54.812	59.391	59.353	61.404	62.527	70.323	79.108	57.153	54.41	66.597	60.943
204.04	26.306	39.256	47.894	44.639	42.341	50.043	50.839	52.451	66.212	63.444	66.194	69.743	65.046	69.333	73.851	80.242	79.322	75.031	85.717	81.516	40.149	41.605	46.472	58.461	57.678	54.27	58.842	58.777	60.828	62.004	70.233	79.195	56.495	53.934	65.967	60.393
204.26	26.16	38.774	47.313	44.148	41.809	49.315	50.198	51.924	65.823	62.827	65.213	69.418	65.055	68.846	73.457	80.044	78.886	74.946	85.503	81.072	39.636	41.019	45.792	57.965	57.103	53.782	58.3	58.332	60.247	61.386	70.015	79.169	55.917	53.256	65.349	59.74
204.48	25.844	38.302	46.677	43.608	41.277	48.798	49.431	51.356	65.147	62.259	65.107	68.945	64.776	69.104	73.262	79.736	79.029	75.032	85.672	80.939	39.085	40.425	45.224	57.297	56.441	53.171	57.739	57.722	59.565	60.755	70.096	78.875	55.357	52.558	64.807	59.076
204.7	25.634	37.849	46.115	43.177	40.848	48.273	48.767	50.761	64.659	61.724	65.055	69.313	64.197	69.061	72.585	79.371	78.865	74.699	85.277	80.927	38.521	39.884	44.586	56.718	55.847	52.616	57.098	57.13	58.969	60.208	69.734	78.461	54.714	52.015	64.119	58.598
204.92	25.256	37.419	45.616	42.67	40.403	47.699	48.253	50.093	64.035	61.131	65.654	68.756	64.309	68.715	72.261	78.377	79.011	74.556	85.161	80.485	37.965	39.347	43.982	56.195	55.181	51.998	56.414	56.617	58.389	59.636	69.548	78.035	54.174	51.433	63.555	57.975
205.14	25.111	37.064	45.192	42.206	39.849	47.252	47.796	49.583	63.498	60.515	64.831	68.487	64.233	69.442	72.527	78.078	78.518	74.171	85.002	80.22	37.539	38.917	43.527	55.53	54.679	51.473	55.877	56.15	57.85	59.068	69.38	77.469	53.65	50.916	63.009	57.462
205.36	24.916	36.508	44.59	41.547	39.081	46.661	47.056	48.839	62.957	59.886	64.928	68.021	63.906	68.976	71.979	78.085	78.667	74.085	84.697	79.986	37.004	38.338	42.871	55.015	54.014	50.85	55.247	55.482	57.224	58.339	68.961	77.266	52.956	50.274	62.397	56.752
205.58	24.73	36.087	44.147	41.034	38.664	46.196	46.443	48.205	62.431	59.43	65.019	67.865	63.72	68.405	71.591	77.669	78.728	73.815	84.306	79.615	36.669	37.753	42.304	54.469	53.407	50.359	54.705	54.858	56.579	57.806	68.695	76.999	52.434	49.749	61.714	56.188
205.8	24.572	35.676	43.586	40.582	38.295	45.667	45.806	47.43	61.999	58.888	64.926	67.096	63.582	68.196	71.105	77.724	78.586	73.639	83.897	79.576	36.23	37.203	41.684	53.924	52.772	49.823	54.155	54.243	55.935	57.35	68.554	76.714	51.832	49.149	61.178	55.66
206.02	24.351	35.168	42.985	40.013	37.765	44.975	45.174	46.707	61.432	58.35	64.931	67.07	64.072	68.508	70.409	77.934	78.159	73.334	83.663	79.44	35.729	36.59	41.047	53.236	51.903	49.129	53.525	53.581	55.293	56.753	68.126	76.637	51.124	48.479	60.576	55.016
206.24	24.297	34.744	42.392	39.524	37.295	44.558	44.715	46.111	60.875	57.622	64.264	65.471	63.958	68.164	69.752	77.866	77.667	72.34	83.558	79.289	35.197	36.07	40.442	52.7	51.234	48.602	52.89	53.164	54.706	56.065	68.276	76.114	50.445	47.806	59.898	54.408
206.46	24.09	34.264	41.922	39.044	36.767	43.922	44.136	45.534	60.27	56.983	64.036	65.302	63.252	67.763	69.164	77.341	77.651	71.898	83.358	78.872	34.699	35.467	39.944	51.998	50.525	48.105	52.277	52.467	54.084	55.407	68.127	76.156	49.79	47.165	59.253	53.79
206.68	23.989	33.747	41.497	38.555	36.336	43.367	43.564	45.012	59.819	56.328	63.933	65.356	62.823	67.475	69.191	77.432	77.45	71.506	83.212	78.608	34.243	35.013	39.333	51.488	49.952	47.527	51.81	51.831	53.421	54.851	67.854	76.205	49.237	46.59	58.631	53.117
206.9	23.783	33.237	40.908	38.004	35.776	42.766	42.888	44.442	59.225	55.635	63.359	64.64	62.866	67.371	68.948	77.131	77.451	71.351	82.769	78.245	33.803	34.509	38.738	50.873	49.293	46.926	51.219	51.268	52.816	54.26	67.717	76.083	48.583	46.008	58.097	52.443
207.12	23.627	32.613	40.316	37.465	35.311	42.141	42.273	43.806	58.61	54.871	62.42	64.252	62.163	66.518	69.046	76.605	77.257	70.981	82.624	77.99	33.364	33.877	38.173	50.219	48.523	46.271	50.549	50.603	52.003	53.586	67.593	75.655	47.947	45.296	57.416	51.767
207.34	23.57	32.186	39.857	36.947	34.892	41.605	41.567	43.253	57.982	54.266	62.301	63.509	61.842	66.254	68.801	76.216	76.852	70.446	82.261	77.992	32.939	33.418	37.651	49.597	47.851	45.69	49.98	50.014	51.336	52.991	67.061	75.487	47.356	44.664	56.679	51.204
207.56	23.514	31.794	39.452	36.569	34.474	41.129	41.063	42.696	57.508	53.651	61.41	62.777	61.584	66.256	68.179	75.689	76.575	70.211	82.114	77.855	32.466	33	37.184	49.069	47.271	45.129	49.505	49.535	50.793	52.556	66.64	75.379	46.733	44.136	56.105	50.587
207.78	23.266	31.365	38.914	36.082	34	40.595	40.477	41.997	57.008	52.916	61.424	62.858	61.057	65.451	68.475	75.397	76.088	69.998	82.012	77.632	31.847	32.508	36.609	48.429	46.682	44.553	48.953	48.839	50.173	52.055	65.902	75.031	46.201	43.496	55.289	49.983
208	23.241	31.051	38.467	35.73	33.569	40.103	39.896	41.406	56.51	52.322	61.934	62.141	60.992	64.636	68.149	75.001	75.694	69.868	81.937	77.067	31.438	32.069	36.11	47.888	45.988	43.986	48.423	48.245	49.535	51.545	65.708	74.753	45.619	42.922	54.629	49.466
208.22	23.109	30.551	38.034	35.299	33.08	39.574	39.363	40.797	55.958	51.779	61.1	61.576	60.696	63.943	67.679	74.507	75.465	69.413	81.701	76.642	30.959	31.568	35.585	47.302	45.286	43.469	47.803	47.63	48.761	51.011	65.346	74.597	45.05	42.236	54.101	48.822
208.44	23.003	30.155	37.521	34.855	32.628	39.088	38.818	40.228	55.399	51.15	60.176	60.69	60.465	63.324	67.3	74.459	75.129	69.116	81.472	76.405	30.576	31.108	35.08	46.706	44.635	42.876	47.153	46.972	48.098	50.47	65.192	74.238	44.449	41.718	53.522	48.26
208.66	22.864	29.679	37.15	34.375	31.974	38.652	38.287	39.623	54.86	50.515	59.951	59.932	59.579	62.707	67.199	74.042	74.686	68.835	81.562	76.108	30.063	30.622	34.551	46.22	44.006	42.29	46.557	46.297	47.449	49.933	64.949	73.92	43.817	41.104	52.94	47.647
208.88	22.86	29.389	36.78	33.968	31.524	38.097	37.776	39.052	54.288	49.892	60.159	59.458	59.206	62.48	66.451	73.041	74.092	68.465	81.369	75.543	29.612	30.135	34.031	45.605	43.28	41.73	45.884	45.648	46.872	49.336	64.675	73.658	43.203	40.607	52.191	46.934
209.1	22.783	29.108	36.393	33.628	31.135	37.691	37.166	38.609	53.728	49.28	59.935	59.261	59.169	62.013	66.021	72.778	73.521	68.102	81.081	75.323	29.279	29.678	33.584	45.188	42.654	41.232	45.334	45.048	46.315	48.83	64.359	73.303	42.613	40.038	51.66	46.313
209.32	22.724	28.738	36.003	33.291	30.702	37.288	36.609	38.038	53.192	48.647	59.458	59.041	58.94	61.792	66.065	72.435	73.264	67.811	80.738	75.128	28.912	29.176	33.105	44.754	42.169	40.788	44.83	44.491	45.775	48.379	64.128	72.851	42.025	39.467	51.074	45.722
209.54	22.783	28.357	35.656	32.913	30.421	36.936	36.061	37.486	52.698	48.02	58.954	57.896	58.858	61.601	66.177	72.021	73.002	67.746	80.646	74.871	28.555	28.723	32.745	44.297	41.614	40.265	44.333	43.933	45.211	47.783	63.684	72.404	41.447	38.884	50.505	45.168
209.76	22.776	28	35.226	32.509	30.014	36.509	35.475	36.82	52.119	47.396	58.631	57.032	58.788	61.309	66.095	71.482	72.731	67.457	80.482	74.793	28.169	28.205	32.237	43.668	41.039	39.683	43.703	43.358	44.612	47.183	63.056	71.788	40.775	38.329	49.814	44.515
209.98	22.722	27.711	34.836	32.128	29.66	36.097	35.046	36.35	51.571	46.817	57.413	56.749	58.389	60.861	65.911	71.342	72.291	67.368	80.423	74.332	27.724	27.736	31.829	43.23	40.448	39.219	43.215	42.79	44.084	46.661	62.53	71.527	40.184	37.823	49.263	43.929
210.2	22.751	27.461	34.536	31.785	29.367	35.666	34.611	35.83	51.148	46.254	56.898	56.584	57.873	60.714	65.905	71.072	71.956	67.001	80.092	74.126	27.358	27.308	31.46	42.842	39.751	38.618	42.558	42.228	43.485	46.192	62.018	71.425	39.613	37.309	48.553	43.43
210.42	22.744	27.195	34.087	31.419	28.999	35.312	34.21	35.286	50.675	45.73	56.811	56.23	57.479	60.105	65.49	70.365	71.556	66.853	79.737	74.056	26.952	26.835	31.016	42.307	39.196	38.118	42.096	41.727	42.912	45.684	61.7	71.2	38.984	36.849	47.896	42.943
210.64	22.705	26.863	33.751	31.049	28.618	34.913	33.723	34.753	50.173	45.073	56.451	55.719	57.169	59.897	65.094	69.832	71.215	66.696	79.451	74.003	26.532	26.363	30.54	41.751	38.555	37.575	41.467	41.124	42.332	45.181	61.506	71.126	38.401	36.293	47.268	42.31
210.86	22.713	26.473	33.431	30.697	28.265	34.429	33.263	34.177	49.787	44.454	55.686	55.28	56.535	59.724	64.48	69.45	70.993	66.282	79.228	73.77	26.097	25.937	30.09	41.317	38.006	37.063	40.922	40.576	41.732	44.672	61.22	70.669	37.81	35.802	46.653	41.662
211.08	22.839	26.228	33.185	30.425	27.95	34.132	32.866	33.748	49.342	44.073	55.72	55.026	56.588	59.62	64.367	69.094	71.019	65.778	78.577	73.204	25.847	25.616	29.773	40.979	37.582	36.669	40.417	40.063	41.19	44.267	61.196	70.1	37.288	35.3	46.102	41.17
211.3	22.831	25.863	32.814	30.02	27.594	33.798	32.405	33.28	48.924	43.533	55.372	54.997	56.416	59.368	64.324	69.138	70.521	65.917	78.47	72.866	25.524	25.194	29.334	40.543	37.006	36.208	39.915	39.474	40.601	43.773	60.741	69.896	36.716	34.782	45.547	40.622
211.52	22.785	25.565	32.447	29.654	27.258	33.481	32.023	32.811	48.485	42.916	54.82	54.653	56.244	58.756	63.987	68.989	70.178	65.622	78.159	72.526	25.135	24.782	28.808	40.143	36.366	35.653	39.372	38.931	39.975	43.262	59.949	69.553	36.176	34.164	45.002	40.053
211.74	22.857	25.421	32.245	29.444	27.09	33.278	31.703	32.528	48.171	42.403	55.299	54.751	56.235	59.259	64.41	69.126	70.241	65.376	78.342	72.291	24.917	24.482	28.483	39.863	35.894	35.282	38.991	38.485	39.568	42.833	59.872	69.137	35.711	33.776	44.508	39.55
211.96	22.948	25.212	31.974	29.185	26.798	32.97	31.299	32.109	47.817	41.915	55.426	54.379	56.446	58.4	64.141	68.884	70.086	65.073	78.189	71.966	24.603	24.066	28.106	39.519	35.441	34.899	38.531	38.065	39.061	42.399	59.666	69.083	35.27	33.29	44.011	38.988
212.18	23.065	24.958	31.709	28.863	26.506	32.67	30.903	31.63	47.42	41.429	54.63	53.474	56.27	57.648	63.65	68.17	70.317	64.843	77.826	71.461	24.34	23.69	27.806	39.189	34.905	34.47	38.156	37.554	38.546	41.96	59.063	68.825	34.761	32.876	43.534	38.528
212.4	23.163	24.72	31.41	28.558	26.126	32.329	30.463	31.114	46.941	40.839	53.847	53.345	56.152	57	63.151	67.86	69.725	64.472	77.67	70.988	24.067	23.275	27.415	38.856	34.34	34.055	37.702	37.009	37.993	41.463	58.665	68.334	34.168	32.333	42.91	37.918
212.62	23.251	24.596	31.208	28.319	25.843	31.986	30.142	30.78	46.592	40.345	53.991	53.281	55.981	56.922	63.214	67.776	69.541	64.038	77.194	70.814	23.758	22.96	27.108	38.479	33.831	33.622	37.287	36.577	37.523	41.121	58.219	67.656	33.703	31.849	42.445	37.399
212.84	23.374	24.417	31.015	28.05	25.57	31.748	29.731	30.394	46.288	39.947	53.863	53.097	55.905	56.511	63.159	67.628	69.092	63.672	76.828	70.46	23.497	22.609	26.818	38.196	33.389	33.205	36.906	36.129	37.059	40.772	58.096	67.337	33.268	31.455	41.899	36.913
213.06	23.487	24.288	30.793	27.858	25.328	31.544	29.397	30.086	45.97	39.571	54.237	52.656	55.895	55.769	62.819	67.022	68.766	63.501	76.813	70.156	23.238	22.286	26.471	37.904	32.997	32.781	36.473	35.7	36.542	40.39	57.511	67.084	32.796	31.031	41.416	36.43
213.28	23.622	24.157	30.57	27.667	25.05	31.26	29.029	29.732	45.638	39.067	53.779	52.438	55.637	55.211	62.761	66.493	68.335	63.27	76.391	69.643	22.99	21.97	26.14	37.596	32.496	32.293	35.945	35.247	36.025	39.956	56.713	66.524	32.299	30.58	40.947	35.88
213.5	23.816	24.058	30.381	27.46	24.831	30.993	28.704	29.342	45.366	38.556	53.815	52.119	55.463	54.347	62.931	65.635	68.21	62.737	76.129	69.322	22.749	21.652	25.818	37.291	32.044	31.907	35.55	34.771	35.581	39.61	56.332	65.939	31.863	30.129	40.528	35.452
213.72	24.019	23.976	30.259	27.284	24.616	30.778	28.404	29.058	45.115	38.124	53.407	51.581	55.231	54.192	62.886	65.311	68.169	62.641	75.766	68.927	22.553	21.398	25.545	36.994	31.61	31.61	35.161	34.415	35.196	39.307	56.055	65.658	31.468	29.737	40.115	34.975
213.94	24.214	23.827	30.117	27.054	24.377	30.618	28.087	28.703	44.85	37.719	53.229	51.537	55.167	53.947	62.443	64.923	67.727	62.641	75.67	68.552	22.363	21.141	25.268	36.789	31.178	31.289	34.778	34.05	34.76	38.921	55.801	65.452	31.035	29.368	39.673	34.527
214.16	24.327	23.705	29.933	26.851	24.136	30.324	27.651	28.268	44.563	37.231	52.864	51.216	55.282	53.807	62.339	64.484	67.239	62.273	75.371	68.194	22.044	20.79	24.949	36.517	30.682	30.888	34.332	33.555	34.262	38.575	55.496	65.173	30.549	28.92	39.172	33.956
214.38	24.53	23.568	29.763	26.617	23.937	30.159	27.333	27.98	44.294	36.814	52.977	50.938	55.086	53.51	62.108	64.078	67.042	61.878	75.432	67.806	21.82	20.488	24.585	36.247	30.262	30.569	33.935	33.137	33.819	38.16	55.128	65.089	30.129	28.488	38.653	33.437
214.6	24.747	23.438	29.608	26.487	23.717	29.985	27.044	27.616	44.052	36.409	52.84	50.688	55.06	53.089	61.891	63.95	66.613	61.861	75.314	67.367	21.578	20.202	24.255	36.026	29.826	30.226	33.568	32.717	33.461	37.818	54.728	64.779	29.703	28.072	38.253	32.967
214.82	24.89	23.352	29.581	26.33	23.522	29.833	26.734	27.289	43.911	36.044	52.84	50.464	54.645	52.785	61.676	63.284	66.068	61.58	74.791	67.05	21.372	19.953	23.948	35.775	29.45	29.902	33.254	32.375	33.089	37.529	54.444	64.401	29.31	27.709	37.878	32.539
215.04	25.087	23.316	29.511	26.232	23.338	29.697	26.451	26.909	43.669	35.695	51.881	49.926	54.325	52.183	61.662	62.667	65.719	60.889	74.394	66.732	21.192	19.709	23.682	35.538	29.026	29.567	32.889	32.005	32.638	37.229	54.006	63.809	28.893	27.281	37.427	32.1
215.25	25.283	23.23	29.413	26.09	23.15	29.554	26.168	26.586	43.444	35.296	51.577	49.771	54.121	51.995	61.135	62.355	65.788	60.886	74.134	66.473	20.975	19.469	23.369	35.296	28.592	29.201	32.482	31.588	32.233	36.946	53.782	63.432	28.501	26.861	36.939	31.613
215.47	25.568	23.152	29.35	25.982	22.954	29.445	25.907	26.335	43.34	34.946	51.376	49.141	53.814	51.409	60.711	62.063	65.78	60.564	73.602	66.188	20.794	19.184	23.087	35.127	28.208	28.859	32.184	31.207	31.783	36.718	53.44	63.018	28.147	26.462	36.566	31.151
215.69	25.761	23.046	29.233	25.844	22.769	29.287	25.652	25.994	43.141	34.51	51.093	48.455	53.391	51.294	60.592	61.304	65.105	60.067	73.143	65.769	20.596	18.902	22.8	34.971	27.808	28.484	31.855	30.817	31.32	36.408	52.951	62.568	27.755	26.076	36.091	30.727
215.91	26.057	22.955	29.16	25.687	22.644	29.13	25.378	25.675	42.931	34.134	51.034	48.149	53.235	51.545	60.364	60.899	64.989	59.679	72.996	65.394	20.377	18.612	22.53	34.812	27.441	28.122	31.471	30.415	30.896	36.13	52.605	62.332	27.357	25.67	35.635	30.271
216.13	26.337	23.002	29.15	25.621	22.515	29.048	25.138	25.465	42.769	33.824	51.165	47.656	53.268	51.154	60.084	60.711	64.982	59.499	72.675	65.042	20.248	18.391	22.275	34.647	27.09	27.848	31.182	30.063	30.534	35.917	52.441	62.301	27.054	25.337	35.259	29.882
216.35	26.632	22.974	29.137	25.551	22.389	28.985	24.968	25.206	42.713	33.535	50.807	47.68	53.031	50.843	60.078	60.503	64.515	59.107	72.681	64.921	20.115	18.152	22.023	34.542	26.772	27.56	30.919	29.722	30.204	35.679	52.181	62.243	26.685	25.031	34.921	29.592
216.57	26.956	22.955	29.154	25.506	22.259	28.962	24.789	24.918	42.662	33.266	50.44	46.958	52.759	50.457	60.241	60.119	64.143	59.026	72.515	64.783	20.012	17.889	21.851	34.459	26.472	27.275	30.661	29.452	29.937	35.472	51.737	61.973	26.421	24.702	34.608	29.263
216.79	27.24	22.915	29.18	25.46	22.079	28.884	24.543	24.637	42.47	32.902	50.506	46.673	52.989	50.451	59.786	59.858	64.017	58.708	72.185	64.257	19.828	17.619	21.642	34.339	26.142	26.967	30.352	29.105	29.506	35.233	51.494	61.57	26.067	24.292	34.211	28.867
217.01	27.515	22.886	29.228	25.425	21.942	28.827	24.327	24.372	42.393	32.63	50.645	46.345	53.005	50.09	59.506	59.4	63.732	58.338	72.022	63.889	19.681	17.406	21.419	34.226	25.825	26.669	30.044	28.762	29.174	35.046	51.106	61.456	25.714	23.982	33.851	28.498
217.23	27.798	22.901	29.291	25.395	21.867	28.862	24.132	24.162	42.348	32.373	50.194	45.513	52.855	50.147	59.111	59.149	63.746	57.965	71.747	63.663	19.557	17.18	21.223	34.12	25.554	26.435	29.805	28.47	28.921	34.916	50.917	60.965	25.45	23.735	33.599	28.18
217.45	28.111	22.934	29.315	25.375	21.811	28.827	23.993	23.947	42.287	32.168	50.23	45.107	52.369	49.9	58.818	58.95	63.27	57.812	71.563	63.339	19.439	17.012	21.057	34.029	25.295	26.209	29.573	28.204	28.633	34.75	50.557	60.847	25.21	23.513	33.242	27.822
217.67	28.44	22.959	29.345	25.324	21.72	28.783	23.839	23.73	42.26	31.948	50.19	45.025	51.993	49.625	58.426	58.582	63.108	57.413	71.336	63.139	19.312	16.809	20.864	33.973	24.948	25.927	29.389	27.926	28.364	34.578	50.142	60.312	24.952	23.227	32.908	27.494
217.89	28.79	22.98	29.417	25.288	21.645	28.785	23.668	23.523	42.184	31.718	50.027	44.532	51.797	49.257	58.411	58.188	62.929	56.772	71.002	62.875	19.215	16.638	20.683	33.913	24.646	25.706	29.187	27.684	28.083	34.442	49.871	59.931	24.695	22.954	32.631	27.189
218.11	29.133	23.032	29.472	25.252	21.526	28.767	23.529	23.325	42.126	31.47	49.866	43.974	51.507	48.992	57.841	57.71	62.674	56.555	70.907	62.746	19.096	16.459	20.482	33.895	24.329	25.464	28.938	27.41	27.836	34.262	49.525	59.375	24.416	22.68	32.382	26.858
218.33	29.454	23.048	29.538	25.224	21.467	28.723	23.406	23.133	42.074	31.252	49.702	43.164	51.235	48.999	57.982	57.478	62.366	56.254	70.993	62.358	19.037	16.338	20.284	33.886	24.052	25.221	28.704	27.203	27.588	34.162	49.612	59.159	24.206	22.443	32.107	26.563
218.55	29.824	23.062	29.589	25.176	21.372	28.693	23.245	22.915	41.997	30.941	49.531	42.416	50.86	48.542	57.779	56.815	62.171	55.754	70.879	61.841	18.92	16.164	20.06	33.79	23.753	24.921	28.407	26.903	27.281	33.961	49.27	58.75	23.917	22.124	31.79	26.252
218.77	30.123	23.094	29.699	25.148	21.27	28.665	23.062	22.711	41.946	30.704	49.428	42.177	50.765	48.604	57.484	56.483	61.847	55.273	70.732	61.505	18.763	15.936	19.877	33.721	23.468	24.658	28.118	26.601	27.003	33.794	49.237	58.248	23.677	21.809	31.513	25.92
218.99	30.506	23.173	29.791	25.214	21.256	28.706	22.969	22.574	41.981	30.499	49.303	41.93	50.812	48.311	57.377	56.207	61.706	55.075	70.677	61.258	18.714	15.827	19.746	33.73	23.25	24.49	27.971	26.42	26.782	33.697	49.014	57.816	23.47	21.58	31.35	25.674
219.21	30.87	23.172	29.852	25.185	21.14	28.698	22.825	22.339	41.981	30.261	48.934	42.138	50.818	48.128	56.94	55.741	61.257	54.805	70.63	61.057	18.602	15.68	19.612	33.656	22.983	24.306	27.759	26.196	26.539	33.551	48.964	57.546	23.238	21.303	31.07	25.414
219.43	31.21	23.155	29.893	25.244	21.151	28.751	22.75	22.226	41.982	30.085	48.776	41.907	50.567	47.732	56.707	55.391	61.417	54.601	70.408	60.684	18.597	15.572	19.549	33.697	22.825	24.171	27.589	25.991	26.331	33.498	48.718	56.924	23.095	21.117	30.901	25.198
219.64	31.589	23.226	29.98	25.289	21.086	28.772	22.645	22.061	41.983	29.925	48.89	41.835	50.35	47.744	56.809	55.021	61.183	54.315	70.231	60.577	18.548	15.427	19.411	33.691	22.589	24.014	27.403	25.774	26.097	33.396	48.556	56.589	22.907	20.917	30.661	24.933
219.86	31.937	23.281	30.115	25.329	21.053	28.786	22.551	21.975	42.014	29.736	48.612	41.632	50.442	47.348	56.837	55.006	60.941	53.966	70.254	60.364	18.508	15.248	19.317	33.698	22.413	23.858	27.237	25.602	25.908	33.38	48.223	56.169	22.776	20.708	30.473	24.677
220.08	32.358	23.356	30.23	25.351	20.991	28.826	22.434	21.867	42.033	29.574	48.379	41.155	50.302	46.636	56.714	54.915	60.72	53.61	70.048	60.278	18.47	15.09	19.197	33.695	22.213	23.671	27.074	25.42	25.682	33.287	47.838	55.679	22.557	20.517	30.293	24.397
220.3	32.697	23.405	30.279	25.339	20.909	28.827	22.276	21.657	42.011	29.34	47.863	40.64	49.733	46.633	56.44	54.588	60.421	53.243	70.091	59.783	18.348	14.909	19.034	33.646	21.946	23.406	26.871	25.182	25.441	33.193	47.49	55.104	22.306	20.221	30.052	24.094
220.52	33.065	23.479	30.359	25.334	20.884	28.826	22.151	21.522	41.99	29.159	47.712	40.432	49.572	46.687	56.193	54.359	60.035	52.844	69.829	59.482	18.262	14.767	18.932	33.654	21.717	23.214	26.675	24.985	25.246	33.097	47.312	54.846	22.111	19.996	29.848	23.814
220.74	33.418	23.535	30.496	25.337	20.849	28.846	22.004	21.368	42.017	28.98	47.955	40.613	49.374	46.406	56.198	54.061	59.969	52.437	69.75	59.483	18.206	14.627	18.814	33.7	21.49	23.069	26.472	24.792	25.043	33.033	46.92	54.644	21.887	19.771	29.663	23.564
220.96	33.808	23.598	30.63	25.38	20.828	28.883	21.932	21.238	42.083	28.852	47.764	40.434	49.266	45.894	55.797	53.71	59.715	52.194	69.682	59.218	18.135	14.536	18.678	33.717	21.3	22.923	26.351	24.628	24.865	32.985	46.595	54.339	21.758	19.578	29.454	23.344
221.18	34.174	23.606	30.72	25.358	20.69	28.884	21.775	21.031	42.046	28.645	47.758	40.057	49.073	45.725	55.495	53.577	59.373	52.003	69.296	58.967	18.006	14.327	18.499	33.688	21.046	22.655	26.112	24.367	24.613	32.865	46.242	54.104	21.491	19.304	29.166	23.015
221.4	34.578	23.706	30.85	25.406	20.675	28.95	21.715	20.915	42.117	28.505	47.598	39.502	49.196	45.784	55.543	53.483	59.43	51.683	69.18	58.781	17.984	14.202	18.388	33.689	20.863	22.511	25.944	24.191	24.434	32.828	45.908	54.113	21.372	19.144	29.021	22.855
221.62	34.933	23.818	30.986	25.443	20.658	28.998	21.624	20.842	42.169	28.401	47.361	39.474	49.091	45.491	55.263	53.255	59.264	51.526	69.299	58.653	17.938	14.106	18.31	33.745	20.708	22.389	25.824	24.031	24.259	32.75	45.726	54.149	21.239	18.968	28.898	22.667
221.84	35.339	23.915	31.135	25.495	20.653	29.025	21.605	20.752	42.238	28.256	47.417	39.209	49.169	45.445	55.292	52.893	59.273	51.16	69.258	58.436	17.91	13.995	18.228	33.786	20.562	22.247	25.696	23.84	24.092	32.729	45.408	53.979	21.092	18.792	28.695	22.463
222.06	35.674	23.966	31.237	25.531	20.612	29.038	21.507	20.604	42.245	28.098	47.211	38.588	49.097	45.093	55.28	52.566	59.096	50.846	69.095	58.219	17.835	13.846	18.08	33.776	20.38	22.064	25.533	23.623	23.885	32.647	45.072	53.432	20.883	18.556	28.484	22.191
222.28	36.016	24.005	31.362	25.55	20.56	29.063	21.446	20.418	42.294	27.933	47.194	38.584	49.091	44.843	55.537	52.36	59.073	50.545	69.279	58.152	17.745	13.715	17.954	33.808	20.162	21.908	25.389	23.408	23.704	32.587	44.885	53.406	20.697	18.357	28.294	21.963
222.5	36.373	24.101	31.497	25.613	20.553	29.126	21.382	20.295	42.358	27.788	47.33	38.127	49.024	44.664	55.537	52.198	58.87	50.458	69.345	58.046	17.714	13.612	17.874	33.822	20.023	21.787	25.288	23.26	23.545	32.569	44.767	53.237	20.558	18.198	28.159	21.77
222.71	36.744	24.205	31.627	25.653	20.522	29.156	21.308	20.163	42.381	27.617	47.191	38.039	49.135	44.521	55.405	52.145	59.104	50.149	69.284	57.9	17.653	13.464	17.722	33.835	19.831	21.651	25.159	23.07	23.367	32.507	44.716	53.022	20.406	18.021	27.978	21.549
222.93	37.111	24.26	31.73	25.688	20.471	29.188	21.222	20.05	42.451	27.447	47.458	37.829	49.144	44.352	55.249	52.052	59.204	49.968	69.117	57.731	17.571	13.352	17.577	33.844	19.635	21.52	25.015	22.883	23.181	32.448	44.446	52.608	20.24	17.847	27.823	21.322
223.15	37.489	24.333	31.893	25.774	20.476	29.258	21.177	19.978	42.51	27.356	47.553	37.638	49.137	44.078	55.276	51.782	59.065	49.911	69.157	57.636	17.553	13.28	17.47	33.882	19.494	21.402	24.888	22.739	23.053	32.438	44.245	52.503	20.115	17.693	27.668	21.133
223.37	37.817	24.409	32.016	25.798	20.454	29.302	21.125	19.825	42.553	27.24	47.268	37.659	49.047	43.768	55.367	51.372	58.934	49.553	68.966	57.386	17.5	13.158	17.356	33.912	19.31	21.241	24.763	22.579	22.908	32.414	44.046	52.006	19.97	17.534	27.515	20.889
223.59	38.148	24.475	32.121	25.837	20.404	29.366	21.052	19.714	42.588	27.105	47.098	37.374	48.923	43.764	55.149	50.899	58.785	49.269	68.869	57.192	17.435	13.054	17.284	33.935	19.141	21.094	24.604	22.42	22.731	32.378	43.696	51.621	19.844	17.347	27.335	20.704
223.81	38.485	24.525	32.257	25.866	20.379	29.424	20.977	19.588	42.605	26.983	47.268	36.885	48.69	43.587	54.982	50.699	58.624	48.911	68.757	56.967	17.39	12.941	17.183	33.935	18.961	20.941	24.47	22.209	22.524	32.301	43.604	51.465	19.723	17.148	27.148	20.482
224.03	38.861	24.603	32.416	25.928	20.355	29.472	20.933	19.482	42.673	26.868	47.111	36.76	48.583	43.393	54.985	50.32	58.368	48.738	68.805	56.781	17.339	12.86	17.12	33.971	18.863	20.811	24.357	22.074	22.391	32.295	43.245	51.131	19.63	17.008	27.017	20.33
224.25	39.177	24.712	32.567	26.026	20.368	29.535	20.932	19.42	42.764	26.798	47.003	36.508	48.657	43.324	54.985	50.226	58.074	48.524	68.682	56.539	17.338	12.793	17.11	34.046	18.75	20.721	24.305	21.956	22.271	32.296	42.982	50.935	19.557	16.893	26.933	20.203
224.47	39.478	24.765	32.693	26.096	20.35	29.592	20.855	19.321	42.843	26.709	47.128	36.393	48.653	43.143	55.078	50.131	58.14	48.355	68.611	56.464	17.301	12.677	17.027	34.112	18.607	20.592	24.2	21.819	22.125	32.245	42.921	50.8	19.449	16.752	26.796	20.04
224.69	39.784	24.84	32.858	26.146	20.359	29.625	20.814	19.219	42.887	26.579	47.214	36.224	48.535	43.168	55.016	49.913	57.865	47.954	68.7	56.195	17.25	12.566	16.935	34.131	18.46	20.469	24.064	21.669	21.951	32.206	42.67	50.476	19.329	16.59	26.676	19.823
224.91	40.119	24.904	32.996	26.189	20.369	29.691	20.769	19.122	42.978	26.474	47.26	36.194	48.498	43.28	54.918	49.607	57.758	47.786	68.441	56.061	17.247	12.487	16.86	34.212	18.31	20.367	23.96	21.527	21.808	32.171	42.405	50.164	19.236	16.474	26.557	19.651
225.12	40.439	24.972	33.115	26.261	20.375	29.761	20.731	19.033	43.07	26.368	47.355	36.052	48.634	43.249	54.865	49.553	57.823	47.663	68.557	55.976	17.224	12.404	16.78	34.245	18.185	20.266	23.848	21.4	21.691	32.176	42.119	50.012	19.152	16.356	26.444	19.512
225.34	40.746	25.073	33.238	26.344	20.399	29.836	20.697	18.959	43.157	26.294	47.412	35.948	48.776	43.155	54.859	49.214	57.775	47.545	68.514	55.866	17.208	12.337	16.755	34.306	18.061	20.172	23.782	21.303	21.591	32.185	41.987	49.798	19.065	16.263	26.367	19.379
225.56	41.058	25.125	33.331	26.395	20.379	29.854	20.635	18.845	43.179	26.155	47.305	35.564	48.638	42.969	54.94	48.834	57.56	47.169	68.377	55.615	17.154	12.219	16.651	34.321	17.88	20.044	23.646	21.162	21.449	32.177	41.753	49.479	18.921	16.114	26.229	19.188
225.78	41.358	25.205	33.452	26.445	20.384	29.907	20.607	18.765	43.244	26.049	47.514	35.634	48.505	43.218	54.963	48.611	57.441	46.904	68.314	55.467	17.132	12.151	16.582	34.361	17.761	19.961	23.56	21.038	21.343	32.16	41.498	49.271	18.846	16.005	26.112	19.026
226	41.667	25.297	33.584	26.502	20.392	29.96	20.576	18.694	43.284	25.962	47.656	35.502	48.296	42.977	54.978	48.506	57.466	46.524	68.217	55.18	17.116	12.092	16.509	34.411	17.645	19.843	23.478	20.907	21.22	32.163	41.324	49.129	18.757	15.904	25.994	18.929
226.22	41.967	25.368	33.713	26.564	20.369	30.005	20.568	18.596	43.335	25.872	47.565	35.298	48.057	42.69	54.81	48.372	57.277	46.303	68.061	54.98	17.092	12.012	16.46	34.44	17.528	19.739	23.354	20.769	21.09	32.163	41.037	48.817	18.636	15.777	25.922	18.796
226.44	42.27	25.423	33.808	26.62	20.354	30.058	20.533	18.519	43.394	25.78	47.501	34.98	47.709	42.427	54.904	48.117	57.195	46.059	67.837	54.624	17.053	11.945	16.377	34.487	17.39	19.626	23.258	20.625	20.962	32.145	40.701	48.68	18.532	15.644	25.787	18.67
226.66	42.557	25.48	33.927	26.675	20.37	30.125	20.494	18.447	43.482	25.696	47.581	34.816	47.929	42.329	55.036	48.142	57.336	45.888	67.622	54.556	17.034	11.891	16.334	34.512	17.29	19.543	23.2	20.514	20.851	32.12	40.806	48.463	18.456	15.526	25.691	18.554
226.88	42.904	25.556	34.032	26.784	20.354	30.168	20.52	18.377	43.551	25.594	47.28	35.066	47.774	42.052	55.038	47.964	57.064	45.873	68.107	54.329	17.004	11.805	16.258	34.567	17.161	19.442	23.127	20.394	20.769	32.08	40.611	48.311	18.345	15.405	25.619	18.414
227.1	43.17	25.645	34.152	26.82	20.345	30.196	20.454	18.284	43.611	25.507	47.062	34.897	47.882	42.018	55.083	47.676	56.858	45.6	67.981	54.004	16.968	11.723	16.189	34.592	17.046	19.354	23.048	20.286	20.643	32.064	40.297	48.137	18.24	15.297	25.503	18.302
227.31	43.435	25.72	34.289	26.869	20.345	30.241	20.413	18.231	43.662	25.44	46.968	34.807	47.561	41.822	54.902	47.161	56.885	45.341	67.911	53.754	16.935	11.657	16.134	34.609	16.95	19.269	22.968	20.185	20.545	32.043	40.109	47.78	18.151	15.178	25.408	18.183
227.53	43.697	25.774	34.388	26.931	20.325	30.229	20.36	18.149	43.739	25.336	47.154	34.64	47.381	41.723	55.088	47.061	56.844	45.151	67.958	53.586	16.904	11.579	16.073	34.641	16.817	19.162	22.86	20.052	20.41	32.026	39.904	47.616	18.055	15.066	25.318	18.032
227.75	43.956	25.85	34.505	26.996	20.33	30.273	20.333	18.068	43.8	25.257	47.255	34.567	47.201	41.411	54.817	47.026	56.839	45.092	67.991	53.358	16.88	11.537	16.028	34.693	16.712	19.087	22.797	19.947	20.336	32.02	39.835	47.393	17.992	14.962	25.225	17.93
227.97	44.207	25.916	34.638	27.054	20.35	30.343	20.298	18.018	43.887	25.192	46.91	34.559	47.06	41.173	54.626	46.827	56.699	44.917	68.054	53.146	16.869	11.479	15.966	34.731	16.629	18.982	22.748	19.848	20.251	32.031	39.715	47.139	17.936	14.878	25.155	17.834
228.19	44.466	25.966	34.723	27.084	20.336	30.385	20.233	17.92	43.945	25.114	47.226	34.592	46.999	41.096	54.564	46.603	56.67	44.764	68.152	52.938	16.84	11.393	15.894	34.751	16.501	18.865	22.626	19.723	20.123	31.982	39.669	46.82	17.824	14.746	25.054	17.702
228.41	44.702	26.014	34.814	27.117	20.34	30.43	20.195	17.871	43.997	25.038	46.977	34.566	46.849	41.094	54.661	46.2	56.395	44.686	68.165	52.753	16.823	11.334	15.831	34.79	16.411	18.769	22.542	19.614	20.033	31.978	39.502	46.711	17.742	14.645	24.978	17.599
228.63	44.949	26.073	34.931	27.155	20.355	30.47	20.177	17.813	44.076	24.982	47.166	34.441	46.951	40.945	54.705	46.098	56.443	44.445	68.145	52.452	16.805	11.271	15.78	34.827	16.311	18.696	22.497	19.522	19.952	31.973	39.523	46.593	17.675	14.577	24.889	17.505
228.85	45.173	26.137	35.019	27.18	20.324	30.515	20.129	17.749	44.122	24.883	47.12	34.303	46.948	40.794	54.622	45.896	56.339	44.279	68.13	52.274	16.77	11.183	15.719	34.862	16.194	18.615	22.4	19.427	19.846	31.956	39.249	46.383	17.606	14.46	24.798	17.371
229.07	45.405	26.198	35.092	27.237	20.303	30.553	20.075	17.67	44.176	24.811	47.004	34.193	46.925	40.582	54.558	45.58	56.206	44.095	67.892	52.068	16.748	11.112	15.66	34.871	16.094	18.529	22.293	19.311	19.75	31.914	39.017	45.973	17.493	14.344	24.699	17.228
229.28	45.596	26.259	35.179	27.256	20.292	30.581	20.007	17.603	44.204	24.752	46.843	33.993	46.858	40.457	54.458	45.424	56.205	43.938	67.827	51.938	16.695	11.042	15.595	34.905	15.985	18.45	22.218	19.201	19.655	31.886	38.934	45.86	17.415	14.241	24.61	17.11
229.5	45.805	26.326	35.278	27.287	20.3	30.628	19.984	17.553	44.273	24.713	46.729	33.727	46.962	40.382	54.405	45.366	56.072	43.75	67.809	51.818	16.681	10.999	15.561	34.927	15.903	18.382	22.18	19.131	19.575	31.874	38.734	45.6	17.338	14.155	24.525	17.027
229.72	46.004	26.398	35.368	27.318	20.284	30.646	19.978	17.497	44.328	24.662	46.746	33.425	46.879	40.226	54.094	45.099	55.976	43.437	67.874	51.618	16.66	10.931	15.491	34.957	15.812	18.301	22.091	19.055	19.496	31.876	38.6	45.285	17.288	14.07	24.428	16.923
229.94	46.243	26.45	35.44	27.366	20.287	30.687	19.939	17.437	44.37	24.59	46.569	33.437	46.939	40.087	54.083	44.881	55.851	43.071	67.725	51.428	16.624	10.879	15.451	34.973	15.715	18.223	22.009	18.968	19.407	31.86	38.502	44.95	17.219	13.965	24.348	16.809
230.16	46.46	26.499	35.504	27.39	20.28	30.717	19.914	17.361	44.4	24.514	46.653	33.41	46.68	39.792	54.069	45.045	55.694	42.907	67.71	51.354	16.577	10.817	15.397	34.982	15.609	18.134	21.949	18.86	19.312	31.821	38.359	44.733	17.121	13.881	24.272	16.716
230.38	46.667	26.554	35.595	27.423	20.28	30.759	19.889	17.305	44.454	24.469	46.682	33.462	46.623	39.818	54.117	44.993	55.801	42.88	67.703	51.278	16.536	10.755	15.351	35.029	15.518	18.072	21.873	18.78	19.208	31.827	38.324	44.554	17.063	13.791	24.187	16.609
230.6	46.897	26.618	35.678	27.473	20.303	30.783	19.869	17.262	44.486	24.414	46.859	33.182	46.653	39.772	54.148	44.705	55.846	42.541	67.781	51.071	16.534	10.72	15.316	35.061	15.449	18	21.813	18.698	19.14	31.848	38.116	44.334	17.011	13.719	24.103	16.509
230.82	47.077	26.686	35.768	27.509	20.299	30.803	19.853	17.216	44.507	24.35	46.835	33.191	46.559	39.602	54.232	44.632	55.947	42.364	67.61	50.858	16.515	10.666	15.269	35.092	15.367	17.93	21.747	18.616	19.052	31.827	37.994	44.16	16.951	13.633	24.028	16.401
231.03	47.273	26.728	35.855	27.544	20.294	30.823	19.809	17.154	44.548	24.287	46.913	33.086	46.442	39.34	54.097	44.513	55.654	42.286	67.492	50.569	16.478	10.614	15.223	35.108	15.271	17.833	21.68	18.54	18.962	31.82	37.894	43.911	16.878	13.534	23.927	16.274
231.25	47.46	26.799	35.943	27.59	20.304	30.87	19.808	17.129	44.593	24.25	46.785	33.029	46.251	39.032	53.971	44.408	55.502	42.259	67.492	50.356	16.476	10.597	15.211	35.145	15.214	17.798	21.642	18.493	18.921	31.832	37.611	43.657	16.851	13.494	23.891	16.208
231.47	47.649	26.851	36.011	27.616	20.291	30.896	19.765	17.071	44.602	24.19	46.966	33.045	46.3	38.988	54.014	44.433	55.689	42.189	67.465	50.27	16.447	10.538	15.162	35.159	15.12	17.716	21.579	18.389	18.823	31.841	37.478	43.424	16.8	13.413	23.82	16.108
231.69	47.81	26.897	36.066	27.639	20.27	30.905	19.699	17.002	44.594	24.098	47.003	32.949	46.255	38.622	53.88	44.37	55.61	41.937	67.496	50.068	16.402	10.466	15.084	35.161	14.996	17.631	21.474	18.272	18.718	31.802	37.09	43.275	16.709	13.308	23.696	15.964
231.91	47.987	26.938	36.144	27.678	20.274	30.939	19.685	16.962	44.626	24.067	47.088	32.879	46.336	38.494	53.798	44.129	55.565	41.741	67.559	50.013	16.376	10.408	15.043	35.182	14.928	17.578	21.421	18.191	18.645	31.794	36.936	43.14	16.644	13.222	23.628	15.876
232.13	48.148	26.963	36.215	27.694	20.269	30.958	19.651	16.922	44.649	23.997	47.138	32.864	46.231	38.407	53.725	43.977	55.444	41.594	67.49	49.908	16.325	10.355	15.002	35.193	14.846	17.5	21.351	18.116	18.552	31.773	36.686	43.062	16.598	13.144	23.534	15.784
232.35	48.312	27.016	36.276	27.725	20.26	30.978	19.626	16.869	44.678	23.958	47.175	32.761	46.244	38.327	53.614	43.846	55.29	41.356	67.465	49.661	16.291	10.3	14.966	35.215	14.777	17.44	21.306	18.027	18.48	31.759	36.563	42.911	16.538	13.075	23.457	15.695
232.57	48.498	27.064	36.332	27.76	20.256	31.012	19.595	16.812	44.713	23.91	47.291	32.685	46.232	38.083	53.303	43.59	55.191	41.31	67.396	49.517	16.267	10.258	14.921	35.228	14.686	17.391	21.247	17.949	18.402	31.733	36.339	42.774	16.482	13.002	23.388	15.598
232.78	48.645	27.09	36.386	27.776	20.244	31.045	19.566	16.751	44.761	23.866	47.299	32.467	46.094	37.964	53.24	43.546	55.055	41.266	67.513	49.333	16.242	10.189	14.888	35.268	14.591	17.331	21.185	17.882	18.322	31.714	36.157	42.574	16.424	12.932	23.318	15.504
233	48.785	27.118	36.431	27.803	20.233	31.075	19.557	16.716	44.818	23.809	47.382	32.344	46.011	37.795	53.247	43.344	55.049	41.165	67.407	49.119	16.23	10.16	14.86	35.315	14.533	17.289	21.143	17.821	18.261	31.701	36.174	42.404	16.365	12.886	23.267	15.431
233.22	48.922	27.159	36.478	27.83	20.232	31.105	19.53	16.665	44.851	23.76	47.377	32.204	46.148	37.646	53.062	43.209	54.993	41.237	67.271	49.024	16.204	10.101	14.819	35.332	14.468	17.244	21.097	17.752	18.191	31.683	36.024	42.308	16.325	12.816	23.208	15.352
233.44	49.076	27.196	36.513	27.849	20.241	31.137	19.518	16.633	44.868	23.688	47.363	31.961	46.065	37.609	53.026	43.113	54.877	41.089	67.139	48.894	16.169	10.062	14.779	35.345	14.401	17.192	21.05	17.685	18.122	31.648	35.839	42.295	16.269	12.742	23.141	15.265
233.66	49.218	27.234	36.558	27.87	20.231	31.139	19.491	16.59	44.911	23.633	47.553	31.935	46.064	37.441	52.971	42.998	54.853	41.001	67.018	48.847	16.15	10.034	14.732	35.363	14.333	17.136	21.016	17.627	18.051	31.623	35.761	42.248	16.22	12.679	23.072	15.196
233.88	49.327	27.277	36.604	27.89	20.23	31.16	19.462	16.55	44.937	23.602	47.512	31.761	46.132	37.321	53.128	42.76	54.748	40.824	66.98	48.693	16.136	9.992	14.685	35.384	14.276	17.084	20.963	17.577	17.993	31.597	35.608	42.084	16.173	12.611	23.021	15.129
234.1	49.468	27.299	36.648	27.896	20.226	31.184	19.441	16.504	44.965	23.564	47.559	31.619	45.92	37.313	53.029	42.763	54.602	40.664	66.943	48.581	16.122	9.937	14.64	35.381	14.218	17.024	20.906	17.52	17.912	31.577	35.427	41.962	16.123	12.537	22.952	15.043
234.31	49.615	27.325	36.69	27.901	20.208	31.194	19.403	16.452	44.958	23.498	47.763	31.568	45.988	37.265	52.816	42.82	54.469	40.287	66.931	48.387	16.098	9.872	14.588	35.388	14.129	16.959	20.831	17.451	17.85	31.536	35.172	41.771	16.062	12.466	22.883	14.947
234.53	49.719	27.353	36.733	27.916	20.208	31.206	19.391	16.391	44.983	23.442	47.816	31.516	45.854	37.13	52.622	42.739	54.416	40.293	66.801	48.259	16.07	9.824	14.575	35.407	14.081	16.904	20.783	17.382	17.788	31.527	35.033	41.566	16.021	12.407	22.826	14.889
234.75	49.847	27.399	36.788	27.938	20.218	31.233	19.377	16.362	45.012	23.405	47.797	31.476	45.791	36.944	52.537	42.627	54.417	40.102	66.778	48.166	16.048	9.793	14.549	35.438	14.042	16.878	20.739	17.33	17.756	31.506	34.913	41.525	15.988	12.355	22.778	14.836
234.97	49.951	27.423	36.822	27.95	20.209	31.232	19.348	16.308	45.031	23.361	47.674	31.36	45.847	36.705	52.391	42.629	54.218	39.993	66.664	48.136	16.019	9.747	14.522	35.447	13.97	16.808	20.682	17.27	17.701	31.493	34.874	41.337	15.943	12.287	22.71	14.742
235.19	50.054	27.45	36.863	27.967	20.184	31.238	19.314	16.259	45.024	23.294	47.518	31.129	45.76	36.564	52.271	42.507	54.102	39.71	66.594	47.91	16.003	9.71	14.489	35.449	13.909	16.743	20.613	17.207	17.632	31.455	34.575	40.999	15.889	12.208	22.624	14.652
235.41	50.154	27.472	36.891	28.003	20.172	31.27	19.287	16.219	45.031	23.252	47.373	30.969	45.592	36.297	52.142	42.464	54.04	39.444	66.528	47.656	15.984	9.66	14.468	35.453	13.874	16.701	20.57	17.162	17.591	31.452	34.364	40.786	15.835	12.152	22.571	14.59
235.63	50.253	27.506	36.928	28.023	20.165	31.295	19.265	16.178	45.042	23.218	47.311	31.003	45.546	36.278	52.109	42.355	53.912	39.305	66.365	47.467	15.966	9.632	14.445	35.452	13.842	16.666	20.53	17.122	17.556	31.44	34.255	40.662	15.8	12.109	22.535	14.534
235.84	50.359	27.536	36.961	28.033	20.156	31.298	19.237	16.133	45.029	23.178	47.443	31.116	45.511	36.373	52.024	42.532	53.903	39.308	66.324	47.401	15.939	9.588	14.413	35.476	13.775	16.616	20.478	17.068	17.495	31.42	34.252	40.751	15.747	12.05	22.474	14.47
236.06	50.447	27.559	36.987	28.044	20.156	31.307	19.211	16.094	45.032	23.134	47.473	31.095	45.45	36.321	51.898	42.383	53.659	39.206	66.367	47.114	15.919	9.538	14.388	35.474	13.719	16.568	20.455	17.011	17.44	31.403	34.032	40.569	15.717	11.987	22.426	14.419
236.28	50.533	27.578	37.013	28.064	20.148	31.308	19.192	16.056	45.029	23.092	47.489	31.006	45.466	36.228	51.746	42.318	53.443	38.972	66.342	46.976	15.88	9.507	14.371	35.482	13.652	16.513	20.398	16.939	17.397	31.379	33.919	40.552	15.67	11.924	22.374	14.347
236.5	50.622	27.608	37.058	28.086	20.162	31.337	19.187	16.03	45.064	23.056	47.358	30.776	45.339	36.077	51.576	42.138	53.291	38.732	66.157	46.856	15.869	9.476	14.349	35.488	13.602	16.487	20.371	16.897	17.366	31.373	33.695	40.254	15.631	11.878	22.351	14.298
236.72	50.72	27.628	37.086	28.105	20.155	31.33	19.173	16.004	45.067	23.024	47.551	30.709	45.26	36.154	51.547	42.153	53.344	38.602	66.201	46.711	15.864	9.454	14.341	35.497	13.556	16.456	20.32	16.863	17.332	31.367	33.745	40.188	15.61	11.841	22.294	14.246
236.94	50.793	27.622	37.109	28.105	20.142	31.327	19.142	15.96	45.072	22.982	47.613	30.577	45.192	36.011	51.592	42.045	53.186	38.402	65.996	46.618	15.841	9.408	14.313	35.504	13.499	16.409	20.27	16.802	17.28	31.353	33.64	39.973	15.562	11.783	22.233	14.175
237.15	50.871	27.637	37.131	28.113	20.137	31.335	19.124	15.926	45.071	22.958	47.621	30.476	45.148	35.966	51.635	41.928	53.09	38.27	65.811	46.426	15.818	9.388	14.279	35.524	13.457	16.37	20.239	16.753	17.241	31.335	33.506	39.802	15.529	11.736	22.185	14.103
237.37	50.955	27.654	37.157	28.109	20.124	31.347	19.121	15.899	45.077	22.926	47.801	30.501	45.204	35.892	51.565	41.851	53.105	38.257	65.807	46.322	15.808	9.365	14.259	35.535	13.413	16.336	20.203	16.717	17.194	31.331	33.546	39.695	15.508	11.696	22.152	14.059
237.59	51.005	27.656	37.183	28.114	20.123	31.368	19.094	15.856	45.096	22.878	47.794	30.486	45.145	35.943	51.615	41.764	53.029	38.184	65.775	46.106	15.794	9.335	14.229	35.547	13.355	16.287	20.163	16.659	17.142	31.296	33.354	39.594	15.466	11.648	22.1	13.996
237.81	51.077	27.658	37.204	28.109	20.099	31.367	19.061	15.797	45.092	22.813	47.82	30.36	45.225	35.889	51.448	41.626	53.035	37.919	65.745	45.863	15.783	9.288	14.185	35.535	13.288	16.225	20.1	16.594	17.075	31.243	33.157	39.513	15.413	11.577	22.04	13.916
238.03	51.137	27.677	37.228	28.115	20.104	31.372	19.035	15.766	45.105	22.771	47.675	30.218	45.139	35.927	51.443	41.637	52.969	37.865	65.647	45.734	15.769	9.247	14.166	35.527	13.244	16.178	20.053	16.541	17.033	31.226	32.975	39.292	15.378	11.523	21.991	13.854
238.25	51.2	27.691	37.239	28.122	20.094	31.372	19.017	15.727	45.115	22.745	47.581	30.07	44.916	35.863	51.44	41.582	52.634	37.857	65.421	45.538	15.749	9.222	14.139	35.523	13.202	16.147	20.015	16.503	17	31.203	32.805	39.23	15.335	11.48	21.95	13.8
238.46	51.256	27.701	37.246	28.119	20.086	31.361	18.997	15.682	45.116	22.699	47.618	29.816	44.811	35.797	51.538	41.484	52.54	37.705	65.329	45.423	15.735	9.192	14.108	35.514	13.15	16.093	19.966	16.453	16.932	31.171	32.701	39.116	15.297	11.423	21.891	13.727
238.68	51.306	27.704	37.252	28.122	20.074	31.359	18.962	15.637	45.105	22.666	47.628	29.663	44.775	35.503	51.374	41.276	52.443	37.443	65.225	45.27	15.704	9.147	14.074	35.493	13.097	16.042	19.91	16.382	16.88	31.141	32.515	38.89	15.244	11.372	21.842	13.66
238.9	51.359	27.72	37.256	28.12	20.065	31.348	18.95	15.609	45.109	22.638	47.515	29.648	44.557	35.439	51.154	41.169	52.294	37.275	65.236	44.947	15.687	9.114	14.048	35.474	13.048	15.991	19.857	16.337	16.836	31.111	32.312	38.757	15.205	11.317	21.802	13.599
239.12	51.417	27.719	37.265	28.114	20.045	31.355	18.924	15.571	45.106	22.614	47.408	29.58	44.44	35.227	50.987	41.062	52.228	37.118	65.116	44.729	15.663	9.076	14.02	35.468	12.999	15.947	19.817	16.274	16.79	31.096	32.124	38.581	15.171	11.27	21.755	13.543
239.34	51.467	27.717	37.263	28.113	20.021	31.349	18.899	15.528	45.103	22.571	47.262	29.329	44.294	35.127	50.904	41.054	52.103	36.962	64.957	44.606	15.633	9.039	13.986	35.463	12.939	15.902	19.764	16.221	16.731	31.061	31.924	38.463	15.136	11.216	21.684	13.472
239.56	51.512	27.724	37.268	28.105	20.009	31.352	18.877	15.483	45.089	22.524	47.212	29.187	44.216	35.091	50.856	40.945	52.033	36.903	64.846	44.523	15.609	9.003	13.956	35.445	12.879	15.853	19.716	16.163	16.67	31.02	31.668	38.393	15.087	11.163	21.629	13.391
239.77	51.567	27.721	37.265	28.109	19.988	31.345	18.862	15.443	45.078	22.484	47.075	29.076	44.136	35.099	50.834	40.792	51.934	36.69	64.868	44.383	15.591	8.974	13.925	35.436	12.834	15.819	19.671	16.114	16.622	30.997	31.54	38.242	15.043	11.114	21.568	13.324
239.99	51.621	27.736	37.295	28.105	19.98	31.356	18.859	15.42	45.089	22.456	46.959	29.116	44.172	35.051	50.692	40.795	51.923	36.694	64.699	44.239	15.578	8.953	13.9	35.443	12.799	15.792	19.651	16.093	16.606	30.986	31.404	38.236	15.023	11.088	21.535	13.28
240.21	51.659	27.735	37.305	28.106	19.974	31.359	18.837	15.396	45.078	22.414	46.882	29.093	44.235	35.049	50.688	40.717	51.87	36.612	64.679	44.122	15.551	8.926	13.879	35.431	12.759	15.752	19.606	16.054	16.571	30.963	31.241	37.986	14.979	11.048	21.476	13.234
240.43	51.71	27.727	37.32	28.1	19.953	31.356	18.823	15.357	45.065	22.38	46.897	28.866	44.191	34.834	50.513	40.52	51.64	36.432	64.629	44.001	15.544	8.903	13.854	35.416	12.717	15.713	19.564	15.998	16.522	30.936	31.075	37.682	14.938	11.004	21.421	13.184
240.65	51.761	27.732	37.328	28.096	19.951	31.368	18.813	15.339	45.061	22.339	46.822	28.818	44.231	34.838	50.549	40.389	51.515	36.345	64.538	43.916	15.541	8.889	13.842	35.419	12.687	15.692	19.542	15.957	16.495	30.908	31.035	37.596	14.916	10.973	21.392	13.143
240.87	51.809	27.751	37.348	28.104	19.946	31.376	18.81	15.312	45.062	22.321	46.688	28.68	44.097	34.691	50.476	40.231	51.364	36.132	64.377	43.833	15.542	8.869	13.823	35.418	12.661	15.666	19.527	15.925	16.462	30.891	30.877	37.479	14.888	10.94	21.372	13.113
241.08	51.858	27.768	37.364	28.108	19.952	31.38	18.793	15.293	45.044	22.296	46.618	28.498	43.979	34.504	50.386	40.045	51.228	36.026	64.312	43.831	15.535	8.858	13.81	35.422	12.639	15.641	19.509	15.899	16.44	30.877	30.796	37.379	14.868	10.91	21.331	13.077
241.3	51.897	27.766	37.366	28.101	19.931	31.366	18.769	15.259	45.016	22.26	46.646	28.535	43.933	34.428	50.374	39.989	51.241	35.864	64.231	43.673	15.518	8.835	13.782	35.409	12.591	15.587	19.472	15.849	16.392	30.853	30.649	37.248	14.819	10.859	21.281	13.014
241.52	51.932	27.762	37.362	28.098	19.914	31.353	18.749	15.217	44.987	22.23	46.46	28.447	43.753	34.314	50.321	39.758	51.141	35.746	64.083	43.526	15.501	8.802	13.753	35.393	12.541	15.536	19.433	15.802	16.347	30.82	30.579	37.172	14.784	10.814	21.233	12.957
241.74	51.936	27.765	37.363	28.098	19.91	31.36	18.733	15.191	44.977	22.198	46.378	28.511	43.75	34.22	50.287	39.657	51.177	35.69	64.055	43.387	15.486	8.779	13.733	35.385	12.508	15.508	19.404	15.766	16.328	30.8	30.51	37.168	14.756	10.788	21.196	12.914
241.96	51.95	27.759	37.365	28.09	19.892	31.367	18.722	15.149	44.952	22.175	46.342	28.413	43.647	34.226	50.144	39.45	51.001	35.466	63.986	43.3	15.462	8.754	13.71	35.377	12.468	15.482	19.364	15.732	16.297	30.763	30.441	36.976	14.721	10.763	21.154	12.88
242.17	51.972	27.773	37.358	28.08	19.875	31.355	18.691	15.107	44.926	22.132	46.339	28.261	43.667	34.182	50.029	39.407	50.938	35.319	63.882	43.184	15.442	8.733	13.684	35.362	12.419	15.436	19.325	15.673	16.257	30.728	30.363	36.798	14.677	10.711	21.103	12.828
242.39	51.991	27.769	37.348	28.062	19.862	31.346	18.673	15.084	44.905	22.094	46.103	28.077	43.642	34.137	49.867	39.125	50.738	35.16	63.667	43.102	15.429	8.707	13.666	35.362	12.389	15.409	19.284	15.627	16.212	30.703	30.17	36.594	14.64	10.668	21.061	12.782
242.61	52.012	27.775	37.343	28.062	19.85	31.329	18.659	15.076	44.895	22.077	46.011	28.081	43.609	34.041	49.821	39.076	50.703	35.09	63.661	43.042	15.412	8.687	13.648	35.352	12.361	15.39	19.257	15.6	16.187	30.684	30.059	36.434	14.612	10.648	21.032	12.755
242.83	52.025	27.769	37.338	28.041	19.829	31.327	18.634	15.044	44.871	22.028	45.859	27.934	43.504	33.88	49.778	38.907	50.567	34.924	63.595	42.921	15.396	8.656	13.61	35.323	12.324	15.349	19.217	15.559	16.15	30.65	29.803	36.195	14.581	10.602	20.985	12.712
243.05	52.029	27.761	37.333	28.032	19.8	31.303	18.61	15.003	44.854	21.967	45.809	27.929	43.373	33.862	49.715	38.795	50.46	34.796	63.419	42.867	15.374	8.624	13.583	35.297	12.279	15.307	19.179	15.508	16.094	30.608	29.63	36.024	14.532	10.554	20.927	12.647
243.26	52.036	27.754	37.319	28.023	19.784	31.299	18.593	14.976	44.858	21.94	45.738	27.861	43.411	33.941	49.638	38.781	50.368	34.805	63.402	42.77	15.351	8.598	13.564	35.27	12.239	15.282	19.14	15.477	16.062	30.565	29.504	35.983	14.497	10.525	20.887	12.602
243.48	52.065	27.752	37.303	28.02	19.778	31.287	18.581	14.963	44.836	21.918	45.619	27.919	43.315	33.876	49.672	38.668	50.229	34.705	63.373	42.715	15.338	8.573	13.549	35.255	12.217	15.261	19.108	15.438	16.037	30.549	29.427	35.927	14.481	10.495	20.866	12.57
243.7	52.093	27.749	37.28	28.001	19.758	31.277	18.547	14.931	44.803	21.874	45.449	27.704	43.24	33.786	49.626	38.58	50.201	34.554	63.305	42.494	15.314	8.548	13.511	35.234	12.17	15.228	19.065	15.389	15.994	30.507	29.321	35.764	14.444	10.453	20.804	12.52
243.92	52.094	27.746	37.266	27.985	19.738	31.267	18.522	14.909	44.783	21.822	45.491	27.675	43.271	33.763	49.596	38.544	50.179	34.42	63.284	42.402	15.294	8.518	13.479	35.205	12.128	15.177	19.013	15.336	15.946	30.466	29.266	35.763	14.401	10.399	20.76	12.465
244.14	52.106	27.737	37.259	27.978	19.726	31.261	18.504	14.888	44.762	21.782	45.377	27.556	43.222	33.761	49.598	38.527	50.146	34.31	63.24	42.41	15.279	8.49	13.464	35.186	12.098	15.148	18.985	15.309	15.911	30.442	29.137	35.67	14.37	10.371	20.728	12.42
244.35	52.121	27.731	37.253	27.972	19.717	31.25	18.497	14.86	44.738	21.75	45.336	27.495	43.125	33.716	49.537	38.378	50	34.238	63.056	42.253	15.279	8.478	13.445	35.176	12.075	15.117	18.953	15.283	15.883	30.414	29.035	35.559	14.352	10.341	20.705	12.388
244.57	52.114	27.725	37.244	27.967	19.693	31.229	18.478	14.827	44.714	21.729	45.316	27.347	43.006	33.566	49.462	38.136	49.826	34.112	62.971	42.193	15.253	8.462	13.427	35.166	12.046	15.09	18.928	15.246	15.847	30.373	28.997	35.35	14.325	10.305	20.674	12.343
244.79	52.122	27.709	37.241	27.952	19.667	31.215	18.447	14.787	44.676	21.684	45.189	27.345	42.915	33.581	49.305	38.09	49.66	34.029	62.905	42.034	15.233	8.433	13.396	35.148	12	15.048	18.884	15.206	15.798	30.336	28.9	35.231	14.287	10.253	20.62	12.296
245.01	52.125	27.698	37.231	27.939	19.647	31.205	18.424	14.746	44.653	21.645	45.157	27.362	42.896	33.542	49.365	37.957	49.593	33.942	62.896	42.001	15.212	8.408	13.37	35.135	11.966	15.012	18.858	15.163	15.763	30.298	28.847	35.153	14.258	10.216	20.589	12.255
245.23	52.124	27.689	37.221	27.926	19.632	31.199	18.416	14.716	44.635	21.615	45.153	27.379	42.843	33.476	49.261	37.829	49.501	33.875	62.727	41.858	15.203	8.39	13.348	35.136	11.944	14.984	18.827	15.138	15.734	30.28	28.627	35.069	14.244	10.194	20.557	12.221
245.44	52.121	27.68	37.211	27.911	19.618	31.198	18.4	14.692	44.616	21.59	45.043	27.376	42.67	33.522	49.215	37.839	49.501	33.699	62.615	41.745	15.182	8.368	13.332	35.123	11.915	14.955	18.791	15.115	15.707	30.261	28.543	34.888	14.215	10.164	20.522	12.188
245.66	52.129	27.67	37.188	27.896	19.6	31.189	18.37	14.653	44.582	21.545	44.995	27.274	42.589	33.416	49.137	37.706	49.464	33.491	62.492	41.561	15.152	8.345	13.305	35.095	11.868	14.912	18.75	15.073	15.665	30.216	28.466	34.676	14.175	10.119	20.464	12.141
245.88	52.124	27.67	37.167	27.891	19.59	31.171	18.345	14.627	44.549	21.523	44.979	27.118	42.591	33.369	49.004	37.603	49.322	33.28	62.45	41.46	15.145	8.329	13.289	35.08	11.84	14.885	18.72	15.034	15.633	30.195	28.372	34.502	14.155	10.085	20.435	12.105
246.1	52.129	27.67	37.151	27.881	19.564	31.155	18.335	14.602	44.543	21.497	44.999	27.147	42.575	33.387	49.009	37.652	49.32	33.27	62.385	41.374	15.128	8.309	13.267	35.078	11.814	14.851	18.704	15.011	15.608	30.174	28.339	34.439	14.129	10.065	20.4	12.069
246.32	52.13	27.659	37.129	27.868	19.556	31.142	18.322	14.58	44.532	21.47	45.014	27.117	42.474	33.33	48.898	37.597	49.345	33.153	62.379	41.304	15.113	8.295	13.256	35.067	11.793	14.824	18.684	14.982	15.59	30.156	28.204	34.325	14.104	10.041	20.373	12.036
246.53	52.126	27.641	37.102	27.852	19.541	31.124	18.3	14.544	44.492	21.425	45.006	27.161	42.481	33.284	48.894	37.533	49.243	33.126	62.353	41.339	15.094	8.269	13.223	35.033	11.753	14.791	18.639	14.944	15.547	30.116	28.133	34.226	14.069	9.994	20.325	11.993
246.75	52.123	27.637	37.091	27.85	19.534	31.129	18.286	14.521	44.473	21.393	44.885	27.111	42.463	33.122	48.892	37.44	49.172	33.044	62.266	41.248	15.083	8.257	13.211	35.029	11.73	14.774	18.619	14.923	15.521	30.087	28.083	34.107	14.051	9.972	20.297	11.967
246.97	52.128	27.639	37.074	27.841	19.532	31.123	18.285	14.514	44.456	21.366	44.818	26.973	42.424	33.002	48.798	37.337	49.122	32.89	62.093	41.081	15.084	8.254	13.202	35.026	11.715	14.758	18.604	14.893	15.505	30.065	27.98	34.053	14.04	9.959	20.268	11.954
247.19	52.127	27.642	37.058	27.838	19.523	31.11	18.277	14.503	44.437	21.341	44.858	26.974	42.353	33.005	48.768	37.313	49.056	32.849	62.006	41.057	15.077	8.231	13.189	35.009	11.699	14.74	18.585	14.874	15.483	30.037	28.027	33.961	14.015	9.942	20.24	11.928
247.41	52.111	27.641	37.037	27.823	19.506	31.101	18.244	14.476	44.402	21.312	44.924	26.983	42.32	33.005	48.672	37.193	49.016	32.729	61.927	40.96	15.06	8.205	13.158	34.981	11.669	14.713	18.537	14.835	15.439	29.995	27.986	33.928	13.985	9.903	20.198	11.877
247.62	52.113	27.64	37.017	27.816	19.503	31.1	18.225	14.458	44.378	21.285	44.934	27.005	42.287	32.907	48.592	37.159	49.008	32.706	61.91	40.93	15.047	8.194	13.143	34.968	11.651	14.693	18.515	14.796	15.417	29.975	27.92	33.862	13.958	9.88	20.173	11.847
247.84	52.104	27.638	37.014	27.81	19.494	31.089	18.215	14.447	44.349	21.276	44.913	26.969	42.27	32.919	48.629	37.148	48.967	32.67	61.842	40.892	15.042	8.189	13.133	34.965	11.634	14.676	18.497	14.778	15.395	29.961	27.954	33.803	13.933	9.864	20.151	11.828
248.06	52.11	27.632	37	27.796	19.486	31.082	18.203	14.426	44.32	21.247	44.895	26.932	42.259	32.91	48.519	37.075	48.905	32.481	61.719	40.827	15.027	8.174	13.114	34.955	11.607	14.66	18.473	14.751	15.371	29.937	27.921	33.662	13.916	9.835	20.129	11.792
248.28	52.104	27.623	36.969	27.779	19.471	31.07	18.179	14.389	44.278	21.216	44.949	26.952	42.1	32.873	48.449	36.958	48.891	32.343	61.607	40.792	15.009	8.157	13.087	34.926	11.57	14.623	18.437	14.714	15.338	29.901	27.8	33.548	13.881	9.799	20.087	11.75
248.49	52.095	27.61	36.966	27.763	19.459	31.052	18.157	14.368	44.261	21.183	44.998	26.882	42.048	32.762	48.451	36.829	48.727	32.236	61.517	40.675	14.993	8.136	13.068	34.906	11.547	14.607	18.409	14.689	15.316	29.873	27.666	33.33	13.854	9.779	20.048	11.72
248.71	52.084	27.593	36.949	27.747	19.451	31.047	18.144	14.349	44.242	21.154	45.044	26.74	41.957	32.669	48.517	36.713	48.68	32.125	61.504	40.538	14.981	8.114	13.051	34.895	11.524	14.591	18.391	14.661	15.291	29.842	27.542	33.18	13.833	9.753	20.017	11.686
248.93	52.079	27.579	36.928	27.734	19.435	31.033	18.122	14.324	44.211	21.125	45.03	26.737	41.888	32.703	48.458	36.683	48.536	31.994	61.459	40.468	14.968	8.095	13.033	34.876	11.501	14.559	18.366	14.631	15.267	29.807	27.507	33.093	13.807	9.718	19.985	11.659
249.15	52.07	27.562	36.896	27.708	19.409	31.017	18.089	14.289	44.179	21.093	45.08	26.8	41.874	32.622	48.363	36.62	48.53	31.998	61.384	40.332	14.947	8.059	13.009	34.863	11.467	14.524	18.329	14.587	15.227	29.773	27.453	33.075	13.767	9.68	19.938	11.61
249.36	52.055	27.554	36.887	27.707	19.402	30.999	18.082	14.276	44.166	21.065	44.94	26.717	41.821	32.559	48.309	36.584	48.426	31.845	61.321	40.213	14.933	8.047	12.997	34.843	11.45	14.507	18.309	14.57	15.218	29.758	27.292	32.898	13.75	9.664	19.913	11.577
249.58	52.046	27.547	36.869	27.701	19.394	30.993	18.063	14.262	44.145	21.029	44.922	26.675	41.809	32.55	48.324	36.638	48.312	31.755	61.33	40.209	14.92	8.036	12.981	34.831	11.426	14.488	18.289	14.549	15.205	29.74	27.262	32.866	13.722	9.645	19.893	11.546
249.8	52.041	27.544	36.869	27.692	19.374	30.98	18.056	14.247	44.121	21.01	44.843	26.574	41.77	32.414	48.275	36.458	48.247	31.71	61.325	40.059	14.91	8.028	12.972	34.818	11.404	14.47	18.268	14.526	15.186	29.723	27.145	32.797	13.705	9.624	19.872	11.519
250.02	52.027	27.531	36.857	27.687	19.36	30.979	18.042	14.24	44.094	20.984	44.758	26.549	41.65	32.217	48.183	36.284	48.144	31.654	61.183	39.991	14.893	8.015	12.955	34.805	11.386	14.449	18.252	14.495	15.165	29.695	27.075	32.728	13.683	9.599	19.845	11.493
250.24	52.009	27.521	36.846	27.671	19.34	30.963	18.016	14.212	44.069	20.96	44.768	26.618	41.611	32.137	48.234	36.221	48.091	31.661	61.159	39.926	14.877	7.993	12.932	34.785	11.356	14.414	18.227	14.45	15.131	29.677	27.014	32.739	13.66	9.568	19.81	11.454
250.45	52.005	27.512	36.817	27.657	19.326	30.954	17.998	14.194	44.04	20.937	44.667	26.514	41.632	32.046	48.136	36.176	47.983	31.587	61.054	39.915	14.861	7.977	12.915	34.773	11.334	14.389	18.194	14.435	15.107	29.644	26.97	32.64	13.64	9.543	19.781	11.42
250.67	51.993	27.509	36.793	27.646	19.307	30.952	17.984	14.177	44.012	20.912	44.605	26.349	41.608	31.867	47.957	36.065	47.877	31.5	60.96	39.791	14.857	7.959	12.9	34.749	11.31	14.368	18.176	14.4	15.084	29.615	26.852	32.499	13.619	9.518	19.754	11.389
250.89	51.983	27.502	36.777	27.634	19.298	30.941	17.974	14.151	43.981	20.889	44.518	26.258	41.53	31.806	47.877	35.973	47.742	31.424	60.943	39.673	14.842	7.943	12.88	34.73	11.281	14.338	18.148	14.364	15.054	29.585	26.731	32.434	13.589	9.485	19.713	11.361
251.11	51.973	27.498	36.764	27.628	19.277	30.935	17.961	14.126	43.958	20.867	44.551	26.167	41.547	31.809	47.808	35.915	47.687	31.381	60.853	39.591	14.827	7.929	12.859	34.72	11.256	14.317	18.126	14.342	15.032	29.559	26.653	32.391	13.562	9.462	19.686	11.33
251.32	51.965	27.49	36.756	27.616	19.267	30.924	17.951	14.102	43.942	20.855	44.552	26.136	41.557	31.802	47.772	35.9	47.685	31.365	60.802	39.584	14.813	7.913	12.847	34.706	11.241	14.307	18.105	14.324	15.015	29.539	26.66	32.321	13.548	9.443	19.666	11.307
251.54	51.947	27.486	36.746	27.601	19.254	30.912	17.935	14.085	43.917	20.83	44.646	26.192	41.545	31.725	47.737	35.767	47.621	31.271	60.723	39.464	14.803	7.895	12.833	34.685	11.215	14.293	18.084	14.298	14.991	29.516	26.629	32.148	13.53	9.425	19.647	11.28
251.76	51.943	27.479	36.736	27.583	19.243	30.906	17.926	14.072	43.896	20.804	44.636	26.189	41.619	31.683	47.606	35.7	47.629	31.186	60.629	39.392	14.794	7.877	12.822	34.678	11.196	14.273	18.054	14.278	14.972	29.486	26.692	32.077	13.504	9.406	19.621	11.256
251.98	51.926	27.459	36.714	27.57	19.228	30.895	17.909	14.05	43.864	20.775	44.581	26.278	41.689	31.666	47.578	35.712	47.561	31.159	60.535	39.397	14.781	7.859	12.804	34.664	11.169	14.249	18.029	14.25	14.949	29.452	26.699	31.971	13.479	9.375	19.597	11.219
252.19	51.91	27.454	36.699	27.563	19.223	30.883	17.902	14.042	43.843	20.767	44.498	26.248	41.618	31.692	47.53	35.662	47.517	31.059	60.488	39.369	14.778	7.849	12.793	34.656	11.158	14.238	18.013	14.233	14.943	29.435	26.676	31.905	13.473	9.362	19.577	11.202
252.41	51.887	27.444	36.684	27.558	19.21	30.87	17.893	14.026	43.823	20.747	44.471	26.181	41.583	31.705	47.525	35.672	47.488	30.997	60.467	39.317	14.77	7.839	12.786	34.653	11.145	14.236	18.001	14.221	14.925	29.418	26.632	31.905	13.463	9.341	19.557	11.174
252.63	51.874	27.426	36.657	27.539	19.202	30.851	17.869	13.999	43.788	20.719	44.433	26.186	41.556	31.679	47.42	35.681	47.449	30.949	60.393	39.29	14.756	7.814	12.761	34.625	11.119	14.208	17.975	14.188	14.897	29.383	26.594	31.819	13.438	9.316	19.521	11.131
252.85	51.862	27.412	36.636	27.531	19.186	30.833	17.85	13.977	43.753	20.688	44.371	26.185	41.56	31.67	47.413	35.726	47.417	30.915	60.322	39.246	14.741	7.797	12.741	34.61	11.107	14.187	17.949	14.162	14.868	29.349	26.596	31.8	13.412	9.287	19.488	11.102
253.06	51.853	27.402	36.62	27.515	19.176	30.824	17.836	13.96	43.732	20.666	44.322	26.145	41.535	31.673	47.429	35.666	47.437	30.844	60.275	39.228	14.728	7.786	12.73	34.6	11.1	14.169	17.943	14.14	14.858	29.324	26.544	31.792	13.4	9.275	19.47	11.081
253.28	51.84	27.392	36.598	27.497	19.161	30.808	17.821	13.936	43.702	20.648	44.325	26.054	41.547	31.685	47.362	35.633	47.383	30.78	60.259	39.168	14.712	7.767	12.715	34.588	11.072	14.146	17.921	14.114	14.837	29.298	26.5	31.771	13.379	9.259	19.442	11.055
253.5	51.829	27.381	36.577	27.474	19.14	30.787	17.806	13.915	43.678	20.618	44.24	26.014	41.465	31.538	47.302	35.498	47.326	30.641	60.118	39.165	14.702	7.757	12.692	34.569	11.054	14.127	17.9	14.089	14.813	29.281	26.354	31.693	13.352	9.23	19.412	11.014
253.72	51.817	27.366	36.559	27.464	19.127	30.777	17.796	13.901	43.657	20.602	44.298	26.032	41.41	31.445	47.242	35.495	47.25	30.535	60.037	39.104	14.688	7.746	12.676	34.554	11.038	14.112	17.877	14.07	14.788	29.256	26.336	31.636	13.335	9.209	19.389	10.99
253.93	51.814	27.358	36.544	27.458	19.119	30.775	17.783	13.885	43.628	20.58	44.341	26.022	41.378	31.468	47.176	35.47	47.174	30.435	59.914	39.161	14.686	7.737	12.662	34.541	11.025	14.097	17.861	14.057	14.774	29.24	26.378	31.641	13.326	9.194	19.373	10.973
254.15	51.798	27.347	36.516	27.441	19.106	30.771	17.764	13.869	43.602	20.563	44.338	26.035	41.403	31.469	47.141	35.426	47.142	30.378	59.899	39.131	14.675	7.719	12.649	34.53	11.017	14.08	17.844	14.033	14.755	29.212	26.4	31.615	13.315	9.175	19.35	10.947
254.37	51.784	27.335	36.505	27.433	19.098	30.756	17.741	13.857	43.574	20.54	44.326	26.046	41.405	31.437	47.065	35.434	47.174	30.309	59.859	39.079	14.662	7.708	12.633	34.521	10.992	14.056	17.819	14.01	14.734	29.186	26.399	31.57	13.294	9.15	19.323	10.918
254.59	51.774	27.328	36.49	27.421	19.094	30.744	17.728	13.841	43.543	20.523	44.237	25.975	41.307	31.29	46.974	35.271	47.078	30.237	59.772	38.921	14.65	7.696	12.619	34.511	10.977	14.043	17.811	13.995	14.715	29.162	26.306	31.392	13.279	9.134	19.299	10.896
254.8	51.754	27.318	36.472	27.415	19.081	30.748	17.721	13.831	43.52	20.507	44.316	26.04	41.351	31.264	46.975	35.274	47.049	30.185	59.664	38.875	14.646	7.688	12.608	34.5	10.957	14.03	17.796	13.971	14.701	29.139	26.252	31.356	13.267	9.114	19.273	10.878
255.02	51.734	27.311	36.448	27.404	19.072	30.733	17.707	13.812	43.501	20.482	44.202	26.024	41.27	31.154	46.906	35.218	47.021	30.136	59.684	38.841	14.634	7.675	12.594	34.493	10.938	14.01	17.784	13.954	14.685	29.119	26.191	31.341	13.254	9.092	19.255	10.852
255.24	51.714	27.3	36.421	27.38	19.05	30.712	17.69	13.788	43.469	20.452	44.119	25.912	41.132	31.041	46.773	35.075	46.878	29.989	59.565	38.736	14.617	7.66	12.572	34.48	10.915	13.981	17.752	13.926	14.657	29.094	26.086	31.207	13.228	9.061	19.218	10.814
255.46	51.704	27.296	36.406	27.363	19.031	30.712	17.666	13.766	43.449	20.433	44.196	25.883	41.041	30.992	46.705	34.961	46.845	29.924	59.519	38.663	14.603	7.646	12.558	34.457	10.897	13.967	17.731	13.9	14.639	29.068	26.093	31.131	13.206	9.039	19.194	10.784
255.67	51.69	27.285	36.393	27.351	19.015	30.696	17.646	13.748	43.422	20.41	44.072	25.76	40.977	30.845	46.562	34.856	46.774	29.797	59.389	38.579	14.592	7.634	12.548	34.439	10.877	13.957	17.707	13.877	14.616	29.046	26.077	31.113	13.188	9.019	19.174	10.759
255.89	51.665	27.272	36.375	27.333	19.006	30.689	17.632	13.725	43.397	20.386	44.038	25.703	40.829	30.857	46.481	34.805	46.76	29.718	59.326	38.551	14.582	7.625	12.531	34.422	10.858	13.941	17.687	13.853	14.593	29.03	26.021	31.02	13.171	9.002	19.15	10.738
256.11	51.646	27.262	36.353	27.324	18.985	30.682	17.611	13.708	43.376	20.366	44.034	25.686	40.813	30.964	46.475	34.811	46.667	29.705	59.312	38.515	14.561	7.608	12.508	34.401	10.837	13.924	17.662	13.831	14.576	29.004	26.075	30.951	13.157	8.975	19.123	10.711
256.32	51.634	27.247	36.326	27.315	18.974	30.664	17.597	13.689	43.356	20.352	43.951	25.685	40.701	30.911	46.387	34.687	46.66	29.636	59.21	38.437	14.545	7.596	12.49	34.382	10.82	13.903	17.643	13.813	14.56	28.983	25.967	30.875	13.14	8.956	19.1	10.691
256.54	51.614	27.234	36.3	27.299	18.97	30.66	17.592	13.671	43.325	20.342	43.823	25.621	40.724	30.903	46.306	34.614	46.569	29.555	59.18	38.397	14.538	7.584	12.476	34.369	10.815	13.89	17.63	13.797	14.547	28.96	25.929	30.887	13.132	8.943	19.081	10.67
256.76	51.585	27.215	36.275	27.289	18.958	30.647	17.581	13.652	43.294	20.313	43.842	25.575	40.635	30.864	46.311	34.554	46.509	29.577	59.148	38.278	14.522	7.574	12.457	34.352	10.8	13.866	17.603	13.778	14.533	28.939	25.828	30.824	13.114	8.923	19.061	10.651
256.98	51.568	27.201	36.257	27.271	18.949	30.625	17.561	13.628	43.259	20.28	43.785	25.544	40.581	30.809	46.224	34.498	46.42	29.478	59.003	38.213	14.505	7.561	12.438	34.326	10.779	13.846	17.577	13.753	14.514	28.906	25.775	30.663	13.092	8.9	19.026	10.626
257.19	51.542	27.182	36.234	27.251	18.936	30.613	17.544	13.61	43.234	20.262	43.775	25.504	40.522	30.866	46.186	34.498	46.384	29.402	58.975	38.196	14.493	7.547	12.424	34.318	10.76	13.83	17.563	13.726	14.5	28.886	25.775	30.649	13.084	8.88	18.99	10.603
257.41	51.517	27.173	36.218	27.24	18.924	30.604	17.532	13.598	43.207	20.253	43.75	25.534	40.436	30.825	46.037	34.52	46.328	29.365	58.954	38.187	14.487	7.534	12.409	34.306	10.745	13.815	17.545	13.709	14.481	28.866	25.768	30.693	13.071	8.867	18.972	10.584
257.63	51.498	27.159	36.192	27.226	18.915	30.593	17.522	13.585	43.177	20.238	43.702	25.497	40.393	30.728	45.948	34.449	46.239	29.317	58.885	38.098	14.475	7.525	12.401	34.301	10.734	13.795	17.528	13.687	14.462	28.84	25.634	30.593	13.057	8.848	18.952	10.567
257.85	51.477	27.143	36.167	27.209	18.908	30.571	17.507	13.567	43.144	20.215	43.738	25.509	40.349	30.728	45.951	34.429	46.201	29.281	58.851	38.066	14.463	7.514	12.385	34.277	10.716	13.771	17.5	13.657	14.433	28.822	25.623	30.571	13.042	8.826	18.931	10.541
258.06	51.455	27.129	36.148	27.198	18.898	30.567	17.502	13.554	43.118	20.197	43.73	25.489	40.301	30.649	45.886	34.432	46.171	29.23	58.802	38.026	14.46	7.502	12.375	34.261	10.709	13.76	17.483	13.64	14.42	28.798	25.549	30.506	13.031	8.81	18.91	10.531
258.28	51.427	27.119	36.123	27.19	18.888	30.554	17.492	13.533	43.099	20.178	43.747	25.479	40.247	30.615	45.887	34.38	46.162	29.196	58.723	37.957	14.453	7.493	12.364	34.251	10.705	13.749	17.468	13.627	14.406	28.777	25.507	30.467	13.018	8.799	18.897	10.517
258.5	51.406	27.111	36.112	27.171	18.873	30.541	17.479	13.52	43.065	20.169	43.664	25.455	40.22	30.585	45.842	34.375	46.119	29.118	58.66	37.926	14.445	7.479	12.357	34.232	10.693	13.739	17.458	13.608	14.394	28.75	25.503	30.452	13.01	8.79	18.874	10.498
258.71	51.382	27.096	36.088	27.156	18.856	30.516	17.468	13.498	43.019	20.14	43.636	25.337	40.284	30.575	45.792	34.317	46.111	29.087	58.629	37.897	14.432	7.464	12.346	34.213	10.673	13.719	17.426	13.584	14.374	28.721	25.462	30.427	12.988	8.769	18.842	10.467
258.93	51.355	27.082	36.065	27.135	18.842	30.497	17.451	13.483	42.988	20.119	43.688	25.377	40.313	30.575	45.707	34.313	46.067	29.093	58.65	37.839	14.418	7.447	12.331	34.189	10.657	13.7	17.406	13.565	14.356	28.696	25.436	30.4	12.972	8.749	18.82	10.442
259.15	51.325	27.065	36.045	27.118	18.832	30.479	17.438	13.468	42.955	20.102	43.727	25.321	40.261	30.564	45.683	34.225	45.994	28.962	58.572	37.781	14.41	7.434	12.319	34.17	10.652	13.685	17.394	13.555	14.35	28.673	25.363	30.334	12.966	8.735	18.801	10.425
259.37	51.283	27.051	36.018	27.102	18.822	30.46	17.427	13.452	42.925	20.085	43.665	25.333	40.252	30.603	45.67	34.163	45.941	28.953	58.564	37.714	14.399	7.424	12.311	34.155	10.645	13.679	17.379	13.536	14.342	28.655	25.3	30.32	12.946	8.722	18.784	10.405
259.58	51.251	27.04	35.989	27.09	18.809	30.445	17.413	13.437	42.896	20.065	43.627	25.296	40.242	30.566	45.584	34.22	45.917	28.909	58.518	37.672	14.39	7.414	12.3	34.13	10.63	13.657	17.362	13.514	14.331	28.635	25.264	30.351	12.935	8.702	18.765	10.384
259.8	51.216	27.028	35.963	27.072	18.793	30.428	17.4	13.419	42.855	20.045	43.615	25.248	40.149	30.516	45.567	34.129	45.821	28.844	58.461	37.599	14.383	7.404	12.288	34.105	10.618	13.646	17.345	13.494	14.318	28.609	25.172	30.3	12.923	8.692	18.749	10.367
260.02	51.181	27.004	35.937	27.055	18.773	30.411	17.379	13.394	42.828	20.027	43.482	25.214	40.03	30.454	45.55	34.005	45.72	28.769	58.428	37.523	14.367	7.387	12.273	34.081	10.598	13.633	17.328	13.475	14.299	28.582	25.048	30.214	12.91	8.677	18.732	10.354
260.23	51.141	26.985	35.906	27.029	18.76	30.388	17.365	13.378	42.789	20.006	43.479	25.155	39.991	30.461	45.428	33.946	45.74	28.725	58.326	37.49	14.347	7.379	12.263	34.058	10.577	13.618	17.306	13.453	14.281	28.556	24.958	30.129	12.902	8.66	18.703	10.331
260.45	51.097	26.967	35.868	27.005	18.749	30.363	17.347	13.365	42.746	19.982	43.468	25.166	39.951	30.391	45.351	33.93	45.652	28.627	58.242	37.373	14.33	7.376	12.245	34.028	10.559	13.601	17.28	13.427	14.262	28.527	24.911	30.026	12.88	8.647	18.677	10.312
260.67	51.059	26.95	35.83	26.99	18.739	30.343	17.333	13.349	42.71	19.965	43.396	25.143	39.846	30.334	45.314	33.9	45.558	28.546	58.164	37.291	14.32	7.368	12.236	34.003	10.547	13.589	17.27	13.409	14.253	28.505	24.84	29.93	12.865	8.638	18.659	10.292
260.89	51.024	26.931	35.798	26.97	18.726	30.324	17.316	13.332	42.671	19.948	43.324	25.034	39.76	30.229	45.285	33.776	45.461	28.457	58.123	37.227	14.309	7.359	12.224	33.981	10.531	13.579	17.258	13.389	14.242	28.483	24.733	29.81	12.861	8.625	18.64	10.276
261.1	50.993	26.916	35.762	26.952	18.717	30.302	17.306	13.32	42.637	19.926	43.333	25.03	39.741	30.171	45.253	33.68	45.389	28.346	58.034	37.168	14.302	7.355	12.216	33.967	10.523	13.571	17.239	13.374	14.227	28.455	24.629	29.75	12.848	8.605	18.614	10.257
261.32	50.949	26.895	35.724	26.924	18.7	30.286	17.289	13.302	42.591	19.898	43.322	25.042	39.724	30.149	45.249	33.614	45.394	28.27	57.939	37.066	14.284	7.343	12.2	33.944	10.504	13.552	17.212	13.352	14.207	28.421	24.618	29.647	12.827	8.58	18.593	10.235
261.54	50.9	26.877	35.685	26.899	18.68	30.266	17.272	13.281	42.54	19.876	43.258	24.973	39.654	30.123	45.223	33.595	45.283	28.217	57.824	36.987	14.267	7.33	12.182	33.914	10.487	13.532	17.187	13.333	14.185	28.386	24.519	29.627	12.812	8.557	18.567	10.214
261.75	50.854	26.865	35.645	26.877	18.665	30.246	17.261	13.268	42.497	19.856	43.185	24.997	39.685	30.077	45.149	33.588	45.23	28.3	57.786	36.981	14.256	7.319	12.174	33.888	10.476	13.52	17.162	13.319	14.169	28.355	24.45	29.622	12.797	8.542	18.541	10.193
261.97	50.802	26.843	35.616	26.857	18.659	30.229	17.247	13.258	42.462	19.837	43.151	24.892	39.636	30.014	45.157	33.541	45.107	28.217	57.684	36.871	14.246	7.309	12.163	33.866	10.467	13.51	17.151	13.303	14.153	28.329	24.388	29.553	12.783	8.533	18.526	10.177
262.19	50.76	26.822	35.577	26.832	18.641	30.207	17.234	13.241	42.417	19.809	43.134	24.976	39.563	29.978	45.037	33.495	45.077	28.161	57.536	36.822	14.234	7.293	12.151	33.845	10.455	13.493	17.131	13.278	14.136	28.291	24.302	29.494	12.76	8.516	18.504	10.151
262.4	50.707	26.803	35.539	26.809	18.62	30.183	17.214	13.217	42.374	19.784	43.125	25.023	39.53	29.931	44.991	33.439	45.016	28.116	57.477	36.744	14.216	7.28	12.139	33.814	10.439	13.479	17.111	13.256	14.118	28.258	24.232	29.409	12.74	8.496	18.477	10.128
262.62	50.658	26.783	35.496	26.793	18.603	30.161	17.199	13.2	42.335	19.766	43.081	24.988	39.452	29.83	44.944	33.341	44.929	28.064	57.377	36.661	14.209	7.277	12.131	33.78	10.429	13.472	17.101	13.244	14.105	28.237	24.107	29.339	12.733	8.488	18.458	10.118
262.84	50.613	26.759	35.458	26.753	18.578	30.129	17.178	13.176	42.283	19.744	43.071	24.966	39.404	29.792	44.917	33.281	44.875	27.983	57.29	36.613	14.192	7.258	12.113	33.747	10.412	13.456	17.074	13.222	14.088	28.202	24.03	29.311	12.716	8.475	18.426	10.094
263.06	50.563	26.735	35.418	26.73	18.572	30.108	17.164	13.162	42.232	19.722	43.043	24.828	39.349	29.765	44.884	33.23	44.742	27.933	57.198	36.506	14.177	7.245	12.089	33.728	10.399	13.434	17.051	13.198	14.063	28.165	23.938	29.226	12.698	8.458	18.399	10.068
263.27	50.514	26.712	35.376	26.705	18.55	30.078	17.147	13.138	42.18	19.7	43.052	24.839	39.276	29.736	44.882	33.187	44.683	27.926	57.196	36.45	14.157	7.23	12.069	33.704	10.377	13.416	17.027	13.178	14.044	28.129	23.86	29.268	12.678	8.44	18.37	10.044
263.49	50.461	26.687	35.337	26.68	18.533	30.058	17.135	13.115	42.133	19.679	43.018	24.813	39.218	29.683	44.849	33.163	44.685	27.988	57.138	36.436	14.137	7.219	12.055	33.676	10.361	13.397	17.009	13.159	14.024	28.095	23.846	29.231	12.658	8.426	18.354	10.024
263.71	50.412	26.664	35.288	26.645	18.515	30.04	17.12	13.086	42.085	19.655	43.045	24.735	39.098	29.655	44.771	33.079	44.641	27.896	57.081	36.379	14.117	7.209	12.035	33.644	10.342	13.375	16.985	13.132	14.005	28.065	23.785	29.194	12.635	8.408	18.324	10.001
263.92	50.355	26.641	35.247	26.618	18.492	30.012	17.099	13.062	42.037	19.622	43.073	24.735	39.075	29.673	44.646	32.976	44.559	27.894	56.965	36.287	14.1	7.206	12.016	33.609	10.323	13.358	16.96	13.103	13.982	28.026	23.713	29.131	12.617	8.388	18.293	9.978
264.14	50.308	26.623	35.213	26.6	18.482	29.992	17.085	13.054	41.995	19.607	43.086	24.752	39.075	29.609	44.641	32.907	44.537	27.841	56.895	36.272	14.089	7.199	12.006	33.587	10.314	13.351	16.945	13.087	13.97	27.993	23.746	29.097	12.61	8.38	18.274	9.966
264.36	50.254	26.601	35.182	26.58	18.466	29.976	17.078	13.043	41.965	19.594	43.119	24.777	39.027	29.545	44.629	32.858	44.539	27.82	56.844	36.266	14.079	7.193	11.996	33.564	10.306	13.342	16.932	13.077	13.957	27.96	23.718	29.006	12.61	8.378	18.257	9.96
264.57	50.197	26.573	35.141	26.562	18.455	29.953	17.066	13.028	41.926	19.581	43.091	24.745	39.026	29.507	44.568	32.79	44.485	27.808	56.776	36.179	14.059	7.181	11.983	33.536	10.298	13.33	16.914	13.059	13.945	27.932	23.725	28.98	12.605	8.37	18.231	9.948
264.79	50.154	26.552	35.102	26.535	18.435	29.923	17.048	13.008	41.875	19.556	43.085	24.665	38.97	29.555	44.475	32.762	44.386	27.72	56.728	36.135	14.041	7.164	11.967	33.51	10.284	13.311	16.887	13.034	13.925	27.895	23.668	28.925	12.586	8.348	18.2	9.924
265.01	50.103	26.533	35.062	26.516	18.427	29.903	17.037	12.992	41.844	19.537	43.096	24.674	38.931	29.573	44.487	32.701	44.321	27.709	56.66	36.118	14.03	7.161	11.954	33.483	10.276	13.305	16.875	13.022	13.911	27.864	23.633	28.895	12.581	8.338	18.181	9.909
265.22	50.046	26.511	35.025	26.491	18.414	29.88	17.022	12.978	41.806	19.513	43.031	24.675	38.847	29.524	44.378	32.599	44.184	27.627	56.551	36.05	14.012	7.152	11.947	33.46	10.267	13.294	16.865	13.009	13.899	27.835	23.604	28.796	12.565	8.323	18.158	9.888
265.44	49.998	26.49	34.987	26.477	18.402	29.863	17.017	12.963	41.774	19.494	43.03	24.629	38.829	29.514	44.364	32.511	44.156	27.592	56.427	36.026	14	7.146	11.934	33.437	10.255	13.278	16.842	12.998	13.885	27.815	23.594	28.652	12.557	8.318	18.132	9.869
265.66	49.952	26.465	34.953	26.452	18.386	29.838	16.999	12.941	41.727	19.473	43.042	24.612	38.764	29.463	44.319	32.438	44.044	27.54	56.385	35.928	13.982	7.136	11.918	33.407	10.238	13.261	16.82	12.977	13.865	27.778	23.584	28.576	12.539	8.294	18.11	9.848
265.87	49.9	26.446	34.914	26.43	18.373	29.816	16.985	12.922	41.69	19.45	43.022	24.583	38.701	29.518	44.244	32.379	44.001	27.495	56.383	35.894	13.969	7.128	11.909	33.385	10.219	13.246	16.796	12.962	13.848	27.748	23.581	28.555	12.529	8.282	18.09	9.828
266.09	49.85	26.432	34.881	26.414	18.365	29.796	16.971	12.913	41.654	19.438	42.978	24.519	38.673	29.486	44.081	32.39	43.913	27.473	56.329	35.836	13.963	7.124	11.904	33.359	10.213	13.239	16.785	12.952	13.838	27.72	23.544	28.462	12.523	8.279	18.084	9.817
266.31	49.802	26.413	34.851	26.393	18.354	29.776	16.958	12.902	41.614	19.428	42.976	24.475	38.691	29.474	43.995	32.317	43.888	27.385	56.243	35.752	13.953	7.118	11.899	33.338	10.205	13.233	16.768	12.94	13.833	27.697	23.498	28.406	12.515	8.271	18.069	9.804
266.52	49.751	26.388	34.815	26.367	18.337	29.756	16.94	12.886	41.58	19.404	42.97	24.433	38.617	29.46	43.969	32.217	43.774	27.311	56.097	35.688	13.93	7.107	11.89	33.309	10.19	13.217	16.743	12.919	13.812	27.663	23.428	28.339	12.497	8.25	18.045	9.781
266.74	49.701	26.37	34.78	26.354	18.325	29.739	16.928	12.868	41.536	19.387	42.921	24.439	38.58	29.444	43.96	32.156	43.75	27.234	56.077	35.617	13.924	7.097	11.886	33.289	10.178	13.201	16.725	12.903	13.796	27.634	23.394	28.378	12.482	8.237	18.024	9.768
266.96	49.655	26.357	34.744	26.332	18.313	29.725	16.92	12.853	41.502	19.377	42.917	24.431	38.567	29.469	43.874	32.15	43.753	27.179	56.003	35.541	13.91	7.085	11.881	33.266	10.173	13.193	16.71	12.891	13.781	27.608	23.395	28.324	12.475	8.231	18.014	9.757
267.17	49.611	26.337	34.712	26.32	18.3	29.708	16.913	12.846	41.471	19.368	42.903	24.355	38.502	29.517	43.834	32.123	43.713	27.151	55.978	35.472	13.902	7.081	11.875	33.252	10.169	13.185	16.701	12.876	13.77	27.578	23.372	28.359	12.467	8.222	17.999	9.751
267.39	49.572	26.321	34.681	26.308	18.295	29.687	16.903	12.834	41.431	19.355	42.882	24.354	38.46	29.478	43.785	32.127	43.622	27.112	55.924	35.381	13.896	7.075	11.866	33.23	10.16	13.178	16.693	12.862	13.764	27.554	23.311	28.328	12.454	8.214	17.985	9.737
267.61	49.527	26.301	34.641	26.292	18.284	29.671	16.891	12.824	41.394	19.341	42.833	24.366	38.498	29.45	43.738	32.065	43.555	27.112	55.873	35.302	13.881	7.065	11.854	33.211	10.154	13.165	16.681	12.854	13.761	27.529	23.286	28.279	12.446	8.21	17.978	9.72
267.82	49.483	26.288	34.6	26.28	18.278	29.652	16.878	12.816	41.369	19.334	42.907	24.363	38.539	29.458	43.659	32.047	43.527	27.064	55.824	35.295	13.875	7.057	11.842	33.197	10.144	13.16	16.671	12.845	13.754	27.509	23.31	28.28	12.442	8.203	17.971	9.713
268.04	49.439	26.265	34.565	26.256	18.265	29.633	16.869	12.798	41.332	19.315	42.964	24.339	38.549	29.42	43.584	31.996	43.508	27.021	55.812	35.176	13.858	7.044	11.828	33.171	10.127	13.144	16.65	12.832	13.743	27.486	23.271	28.233	12.433	8.188	17.947	9.693
268.26	49.406	26.258	34.537	26.239	18.253	29.613	16.856	12.787	41.291	19.294	42.907	24.309	38.527	29.383	43.481	31.846	43.438	26.962	55.756	35.107	13.844	7.036	11.813	33.148	10.107	13.127	16.63	12.813	13.728	27.463	23.211	28.188	12.418	8.17	17.927	9.67
268.47	49.369	26.243	34.501	26.225	18.237	29.6	16.854	12.772	41.259	19.284	42.879	24.332	38.526	29.347	43.426	31.844	43.418	26.929	55.722	35.051	13.838	7.03	11.809	33.128	10.098	13.119	16.622	12.801	13.72	27.437	23.202	28.112	12.412	8.161	17.914	9.664
268.69	49.326	26.228	34.471	26.219	18.225	29.585	16.847	12.766	41.224	19.274	42.901	24.338	38.508	29.285	43.393	31.838	43.402	26.888	55.724	35.026	13.825	7.024	11.801	33.108	10.098	13.115	16.613	12.791	13.717	27.418	23.216	28.106	12.41	8.155	17.902	9.663
268.91	49.287	26.221	34.439	26.203	18.211	29.569	16.835	12.756	41.194	19.262	42.91	24.332	38.412	29.227	43.331	31.845	43.334	26.825	55.699	34.936	13.816	7.015	11.793	33.087	10.086	13.102	16.598	12.78	13.703	27.393	23.25	28.034	12.398	8.143	17.889	9.646
269.12	49.252	26.204	34.401	26.183	18.196	29.548	16.824	12.739	41.158	19.241	42.923	24.338	38.348	29.204	43.292	31.812	43.276	26.761	55.666	34.851	13.796	7.005	11.775	33.058	10.071	13.084	16.575	12.757	13.685	27.362	23.197	27.959	12.389	8.126	17.865	9.625
269.34	49.212	26.191	34.37	26.162	18.187	29.534	16.815	12.726	41.131	19.224	42.935	24.345	38.311	29.194	43.221	31.824	43.25	26.703	55.628	34.811	13.785	6.999	11.768	33.041	10.065	13.066	16.566	12.741	13.667	27.332	23.161	27.969	12.383	8.114	17.854	9.612
269.56	49.171	26.179	34.345	26.152	18.176	29.522	16.806	12.717	41.108	19.217	42.875	24.323	38.286	29.142	43.176	31.841	43.178	26.692	55.595	34.848	13.778	6.992	11.766	33.028	10.06	13.057	16.555	12.732	13.66	27.313	23.138	27.934	12.375	8.105	17.851	9.604
269.77	49.125	26.162	34.309	26.138	18.17	29.513	16.796	12.705	41.089	19.209	42.807	24.264	38.289	29.067	43.097	31.777	43.045	26.627	55.521	34.793	13.768	6.985	11.754	33.009	10.051	13.053	16.544	12.726	13.654	27.291	23.064	27.792	12.371	8.091	17.836	9.588
269.99	49.094	26.141	34.277	26.122	18.166	29.5	16.786	12.697	41.061	19.195	42.802	24.255	38.306	29.076	43.037	31.728	43.008	26.593	55.503	34.72	13.761	6.977	11.745	32.995	10.036	13.046	16.535	12.709	13.65	27.262	23.065	27.764	12.366	8.084	17.82	9.574
270.21	49.059	26.131	34.247	26.104	18.159	29.49	16.781	12.683	41.029	19.185	42.822	24.286	38.308	29.108	43.011	31.749	42.959	26.577	55.56	34.716	13.748	6.968	11.734	32.969	10.026	13.03	16.519	12.691	13.637	27.241	23.04	27.692	12.355	8.065	17.802	9.559
270.42	49.024	26.123	34.22	26.093	18.15	29.482	16.776	12.676	40.998	19.176	42.856	24.333	38.226	29.13	42.976	31.739	42.905	26.532	55.56	34.746	13.739	6.963	11.725	32.958	10.019	13.028	16.508	12.683	13.639	27.224	22.971	27.72	12.356	8.058	17.798	9.557
270.64	48.977	26.113	34.194	26.066	18.144	29.47	16.767	12.667	40.973	19.167	42.913	24.178	38.236	29.145	42.952	31.738	42.912	26.568	55.349	34.711	13.735	6.956	11.721	32.94	10.016	13.026	16.499	12.671	13.627	27.209	22.952	27.644	12.354	8.051	17.784	9.551
270.86	48.943	26.1	34.167	26.057	18.133	29.46	16.764	12.658	40.949	19.161	42.92	24.121	38.199	29.075	42.864	31.719	42.865	26.479	55.382	34.708	13.728	6.949	11.715	32.928	10.006	13.018	16.485	12.661	13.624	27.187	22.903	27.547	12.353	8.038	17.777	9.535
271.07	48.917	26.087	34.143	26.047	18.129	29.458	16.759	12.648	40.926	19.149	42.905	24.075	38.214	29.065	42.824	31.742	42.797	26.423	55.342	34.69	13.72	6.942	11.711	32.913	9.995	13.014	16.473	12.643	13.618	27.168	22.822	27.524	12.352	8.03	17.764	9.524
271.29	48.889	26.077	34.12	26.035	18.127	29.464	16.761	12.648	40.898	19.145	42.858	24.006	38.245	29.079	42.752	31.714	42.717	26.394	55.314	34.664	13.716	6.937	11.707	32.903	9.994	13.011	16.467	12.641	13.622	27.153	22.783	27.506	12.354	8.024	17.756	9.521
271.51	48.858	26.072	34.091	26.022	18.118	29.457	16.765	12.644	40.88	19.143	42.802	24.002	38.279	29.08	42.733	31.661	42.669	26.405	55.3	34.705	13.704	6.932	11.697	32.888	9.994	13.002	16.454	12.632	13.619	27.134	22.716	27.518	12.352	8.019	17.748	9.508
271.72	48.837	26.07	34.064	26.015	18.113	29.455	16.764	12.631	40.854	19.13	42.86	23.995	38.295	29.042	42.694	31.618	42.622	26.389	55.325	34.624	13.696	6.926	11.691	32.875	9.982	12.997	16.436	12.616	13.61	27.107	22.698	27.506	12.345	8.006	17.733	9.495
271.94	48.813	26.061	34.043	26.007	18.107	29.444	16.761	12.621	40.832	19.12	42.852	24.032	38.244	29.015	42.668	31.597	42.596	26.299	55.273	34.623	13.685	6.919	11.681	32.869	9.978	12.994	16.433	12.6	13.603	27.089	22.586	27.446	12.339	7.995	17.722	9.479
272.15	48.791	26.062	34.032	26.012	18.106	29.445	16.764	12.612	40.822	19.115	42.9	24.022	38.271	29.023	42.582	31.671	42.601	26.303	55.244	34.576	13.68	6.918	11.679	32.861	9.977	12.994	16.433	12.595	13.601	27.079	22.617	27.459	12.345	7.994	17.715	9.472
272.37	48.775	26.057	34.015	26.007	18.104	29.444	16.76	12.6	40.806	19.109	42.892	24.022	38.256	29.002	42.606	31.662	42.566	26.25	55.242	34.618	13.674	6.914	11.676	32.857	9.976	12.99	16.422	12.586	13.594	27.066	22.622	27.449	12.345	7.986	17.707	9.463
272.59	48.767	26.052	34.003	26.007	18.11	29.436	16.762	12.596	40.798	19.109	42.881	24.014	38.156	29.03	42.577	31.648	42.511	26.188	55.249	34.594	13.67	6.912	11.676	32.854	9.973	12.983	16.415	12.576	13.592	27.053	22.606	27.413	12.344	7.983	17.701	9.458
272.8	48.758	26.049	33.995	26.009	18.113	29.438	16.767	12.591	40.78	19.104	42.896	24.025	38.143	29.006	42.542	31.638	42.459	26.184	55.255	34.55	13.662	6.91	11.671	32.854	9.966	12.977	16.413	12.572	13.585	27.044	22.606	27.352	12.348	7.978	17.696	9.456
273.02	48.751	26.051	33.983	26.018	18.12	29.454	16.781	12.591	40.781	19.108	42.922	24.054	38.172	29.011	42.591	31.62	42.466	26.162	55.26	34.531	13.668	6.914	11.674	32.854	9.969	12.98	16.416	12.575	13.593	27.042	22.565	27.309	12.363	7.983	17.701	9.461
273.24	48.75	26.049	33.971	26.027	18.121	29.466	16.784	12.584	40.774	19.105	42.931	24.102	38.115	28.989	42.586	31.522	42.433	26.135	55.238	34.481	13.664	6.913	11.671	32.853	9.966	12.977	16.406	12.568	13.591	27.036	22.505	27.276	12.368	7.979	17.702	9.454
273.45	48.745	26.048	33.96	26.029	18.119	29.472	16.78	12.572	40.759	19.098	42.935	24.094	38.073	28.977	42.61	31.477	42.401	26.102	55.209	34.442	13.659	6.904	11.668	32.847	9.956	12.963	16.397	12.549	13.579	27.018	22.463	27.252	12.365	7.964	17.697	9.443
273.67	48.739	26.053	33.961	26.026	18.113	29.479	16.787	12.564	40.743	19.097	42.935	24.024	38.036	28.954	42.588	31.426	42.36	26.048	55.218	34.362	13.656	6.898	11.659	32.845	9.952	12.956	16.392	12.538	13.573	27.012	22.367	27.256	12.368	7.96	17.692	9.435
273.89	48.732	26.059	33.954	26.034	18.121	29.498	16.794	12.566	40.74	19.107	42.982	24.027	38.073	28.989	42.561	31.412	42.368	26.06	55.274	34.364	13.661	6.896	11.66	32.852	9.958	12.96	16.39	12.54	13.578	27.017	22.31	27.28	12.382	7.959	17.697	9.432
274.1	48.737	26.069	33.951	26.044	18.129	29.507	16.801	12.564	40.739	19.102	43.011	24.053	38.087	28.936	42.503	31.388	42.313	26.023	55.288	34.363	13.663	6.894	11.66	32.858	9.961	12.963	16.393	12.54	13.586	27.013	22.265	27.293	12.392	7.96	17.706	9.439
274.32	48.747	26.071	33.948	26.047	18.124	29.515	16.807	12.558	40.736	19.1	43.03	24.087	38.087	28.931	42.475	31.434	42.283	26.033	55.352	34.331	13.654	6.888	11.658	32.855	9.953	12.955	16.386	12.529	13.578	27.001	22.245	27.282	12.386	7.949	17.703	9.428
274.53	48.761	26.073	33.942	26.054	18.129	29.53	16.81	12.549	40.737	19.1	43.12	24.15	38.142	29.023	42.468	31.441	42.27	26.053	55.373	34.374	13.652	6.883	11.658	32.856	9.949	12.951	16.383	12.52	13.579	26.997	22.206	27.293	12.388	7.94	17.7	9.423
274.75	48.769	26.085	33.949	26.063	18.138	29.552	16.823	12.552	40.741	19.11	43.147	24.161	38.203	29.061	42.467	31.429	42.253	26.021	55.387	34.368	13.656	6.884	11.663	32.867	9.954	12.959	16.388	12.517	13.587	26.999	22.181	27.293	12.405	7.945	17.711	9.429
274.97	48.79	26.092	33.95	26.075	18.144	29.563	16.831	12.549	40.743	19.112	43.207	24.202	38.256	29.106	42.456	31.469	42.26	25.994	55.39	34.367	13.656	6.877	11.662	32.877	9.948	12.957	16.383	12.511	13.584	26.996	22.188	27.298	12.404	7.938	17.712	9.423
275.18	48.806	26.104	33.951	26.082	18.155	29.579	16.842	12.547	40.758	19.114	43.266	24.246	38.278	29.14	42.453	31.423	42.234	25.98	55.413	34.369	13.652	6.873	11.66	32.888	9.947	12.954	16.38	12.505	13.584	26.99	22.218	27.315	12.409	7.928	17.712	9.417
275.4	48.829	26.114	33.952	26.1	18.163	29.595	16.857	12.546	40.768	19.119	43.308	24.241	38.304	29.168	42.437	31.411	42.21	25.962	55.433	34.337	13.657	6.868	11.661	32.897	9.952	12.952	16.384	12.5	13.584	26.992	22.267	27.292	12.417	7.926	17.72	9.419
275.62	48.854	26.13	33.963	26.112	18.166	29.612	16.871	12.546	40.782	19.124	43.273	24.251	38.244	29.19	42.439	31.442	42.201	25.998	55.421	34.328	13.659	6.868	11.665	32.914	9.955	12.95	16.384	12.495	13.591	26.994	22.235	27.264	12.428	7.929	17.725	9.42
275.83	48.881	26.152	33.979	26.128	18.175	29.632	16.885	12.543	40.789	19.137	43.34	24.252	38.276	29.133	42.404	31.47	42.172	25.966	55.467	34.273	13.664	6.864	11.666	32.93	9.953	12.95	16.39	12.486	13.597	27.001	22.199	27.203	12.432	7.926	17.732	9.426
276.05	48.906	26.167	33.991	26.145	18.188	29.654	16.894	12.545	40.798	19.139	43.402	24.259	38.251	29.13	42.398	31.512	42.167	25.92	55.435	34.308	13.67	6.863	11.667	32.947	9.949	12.949	16.381	12.484	13.599	27.005	22.142	27.184	12.44	7.918	17.737	9.422
276.26	48.936	26.18	34.004	26.157	18.196	29.673	16.901	12.542	40.807	19.144	43.421	24.259	38.224	29.151	42.356	31.518	42.137	25.866	55.426	34.312	13.673	6.86	11.663	32.965	9.949	12.944	16.38	12.475	13.598	27.01	22.137	27.118	12.442	7.911	17.734	9.42
276.48	48.971	26.201	34.022	26.182	18.214	29.694	16.913	12.548	40.823	19.153	43.475	24.308	38.275	29.146	42.341	31.519	42.118	25.855	55.381	34.312	13.674	6.858	11.668	32.978	9.952	12.946	16.383	12.472	13.607	27.018	22.163	27.133	12.452	7.914	17.744	9.427
276.7	49.007	26.224	34.041	26.203	18.23	29.712	16.921	12.553	40.831	19.163	43.522	24.381	38.314	29.193	42.319	31.575	42.16	25.871	55.417	34.377	13.677	6.854	11.669	32.996	9.953	12.943	16.385	12.467	13.611	27.028	22.163	27.174	12.46	7.912	17.747	9.429
276.91	49.045	26.242	34.056	26.218	18.24	29.731	16.933	12.55	40.845	19.167	43.54	24.373	38.324	29.23	42.382	31.543	42.188	25.787	55.465	34.34	13.679	6.853	11.669	33.012	9.946	12.938	16.382	12.459	13.611	27.033	22.158	27.156	12.459	7.9	17.749	9.42
277.13	49.084	26.267	34.078	26.243	18.251	29.757	16.943	12.55	40.863	19.177	43.598	24.434	38.342	29.182	42.403	31.595	42.172	25.786	55.508	34.357	13.681	6.848	11.668	33.028	9.943	12.936	16.375	12.454	13.612	27.048	22.132	27.095	12.466	7.897	17.76	9.421
277.34	49.128	26.291	34.099	26.273	18.268	29.796	16.965	12.552	40.883	19.194	43.587	24.441	38.349	29.217	42.427	31.623	42.197	25.749	55.563	34.359	13.686	6.847	11.677	33.049	9.95	12.941	16.378	12.452	13.619	27.064	22.091	27.073	12.481	7.9	17.775	9.425
277.56	49.185	26.329	34.119	26.307	18.286	29.825	16.981	12.563	40.908	19.206	43.679	24.37	38.27	29.166	42.361	31.638	42.22	25.748	55.532	34.304	13.693	6.848	11.682	33.071	9.95	12.944	16.384	12.45	13.632	27.084	22.126	26.971	12.489	7.914	17.792	9.433
277.78	49.232	26.356	34.15	26.332	18.302	29.85	16.994	12.564	40.926	19.207	43.706	24.439	38.329	29.17	42.4	31.563	42.217	25.694	55.563	34.3	13.693	6.845	11.685	33.091	9.951	12.941	16.386	12.439	13.631	27.092	22.075	26.952	12.495	7.909	17.801	9.429
277.99	49.274	26.381	34.168	26.364	18.315	29.883	17.009	12.565	40.955	19.218	43.703	24.44	38.346	29.151	42.452	31.558	42.255	25.699	55.575	34.299	13.696	6.841	11.689	33.106	9.956	12.94	16.391	12.436	13.638	27.115	22.069	26.946	12.507	7.905	17.809	9.428
278.21	49.333	26.411	34.199	26.396	18.334	29.917	17.024	12.574	40.981	19.237	43.718	24.459	38.422	29.148	42.465	31.575	42.245	25.641	55.66	34.317	13.704	6.843	11.695	33.132	9.958	12.949	16.396	12.432	13.65	27.126	22.068	26.912	12.518	7.904	17.818	9.431
278.42	49.389	26.444	34.228	26.431	18.353	29.949	17.038	12.58	41.011	19.253	43.765	24.479	38.448	29.191	42.479	31.559	42.263	25.596	55.751	34.351	13.713	6.845	11.7	33.159	9.962	12.952	16.404	12.434	13.656	27.149	22.062	26.864	12.532	7.905	17.831	9.436
278.64	49.457	26.477	34.259	26.462	18.367	29.985	17.05	12.584	41.036	19.264	43.907	24.506	38.435	29.199	42.499	31.489	42.261	25.573	55.791	34.287	13.72	6.841	11.7	33.177	9.961	12.952	16.405	12.427	13.656	27.16	21.964	26.838	12.537	7.903	17.842	9.437
278.86	49.515	26.506	34.291	26.487	18.384	30.018	17.063	12.585	41.07	19.28	43.994	24.567	38.498	29.243	42.562	31.523	42.278	25.632	55.872	34.314	13.721	6.836	11.695	33.2	9.957	12.951	16.414	12.423	13.657	27.176	21.954	26.88	12.538	7.895	17.855	9.435
279.07	49.582	26.538	34.324	26.516	18.407	30.054	17.083	12.59	41.106	19.296	44.075	24.644	38.584	29.305	42.601	31.56	42.285	25.671	55.968	34.411	13.727	6.839	11.699	33.226	9.956	12.952	16.417	12.424	13.664	27.193	21.997	26.897	12.552	7.897	17.871	9.437
279.29	49.649	26.577	34.362	26.548	18.426	30.088	17.101	12.594	41.139	19.313	44.14	24.644	38.608	29.334	42.634	31.588	42.371	25.693	56.047	34.422	13.734	6.834	11.699	33.264	9.958	12.951	16.424	12.425	13.668	27.214	22.033	26.861	12.561	7.897	17.883	9.439
279.5	49.716	26.608	34.399	26.581	18.44	30.122	17.118	12.6	41.184	19.331	44.211	24.608	38.612	29.283	42.628	31.515	42.371	25.652	56.092	34.408	13.738	6.829	11.699	33.291	9.956	12.947	16.426	12.417	13.666	27.229	21.989	26.786	12.568	7.895	17.889	9.434
279.72	49.788	26.646	34.439	26.615	18.46	30.162	17.14	12.606	41.217	19.347	44.247	24.601	38.628	29.267	42.718	31.506	42.384	25.66	56.095	34.458	13.744	6.828	11.704	33.321	9.957	12.952	16.421	12.413	13.671	27.249	21.934	26.763	12.577	7.897	17.898	9.433
279.94	49.855	26.688	34.479	26.647	18.484	30.206	17.164	12.613	41.26	19.371	44.264	24.631	38.683	29.35	42.736	31.546	42.46	25.695	56.148	34.523	13.758	6.827	11.708	33.356	9.966	12.959	16.434	12.418	13.676	27.278	21.935	26.756	12.592	7.901	17.917	9.439
280.15	49.933	26.727	34.519	26.684	18.503	30.243	17.183	12.616	41.296	19.392	44.327	24.691	38.717	29.351	42.792	31.533	42.538	25.698	56.237	34.533	13.762	6.829	11.712	33.39	9.972	12.96	16.439	12.414	13.681	27.298	21.976	26.784	12.608	7.902	17.924	9.444
280.37	50.009	26.768	34.557	26.726	18.526	30.282	17.199	12.623	41.338	19.408	44.362	24.708	38.765	29.348	42.806	31.497	42.526	25.677	56.261	34.52	13.764	6.825	11.71	33.426	9.973	12.964	16.445	12.409	13.68	27.314	21.931	26.709	12.612	7.896	17.936	9.443
280.58	50.095	26.815	34.599	26.769	18.551	30.323	17.22	12.632	41.385	19.421	44.377	24.701	38.748	29.367	42.788	31.47	42.563	25.661	56.384	34.481	13.772	6.826	11.715	33.462	9.978	12.966	16.45	12.409	13.683	27.336	21.888	26.647	12.624	7.893	17.95	9.443
280.8	50.181	26.856	34.64	26.811	18.58	30.369	17.243	12.644	41.439	19.442	44.487	24.734	38.824	29.4	42.837	31.519	42.644	25.68	56.451	34.545	13.782	6.832	11.727	33.493	9.983	12.98	16.461	12.414	13.692	27.366	21.879	26.651	12.643	7.896	17.976	9.459
281.02	50.265	26.9	34.689	26.858	18.608	30.407	17.265	12.65	41.49	19.466	44.538	24.783	38.879	29.43	42.846	31.543	42.689	25.71	56.546	34.564	13.792	6.83	11.734	33.528	9.99	12.987	16.471	12.415	13.701	27.39	21.81	26.643	12.657	7.9	17.991	9.466
281.23	50.359	26.951	34.731	26.894	18.63	30.453	17.288	12.655	41.529	19.484	44.579	24.757	38.926	29.412	42.818	31.514	42.657	25.693	56.582	34.598	13.801	6.829	11.744	33.56	9.989	12.989	16.476	12.418	13.707	27.417	21.789	26.592	12.667	7.9	18.01	9.47
281.45	50.453	26.996	34.779	26.938	18.658	30.497	17.311	12.668	41.577	19.512	44.706	24.794	38.928	29.458	42.882	31.571	42.673	25.767	56.609	34.645	13.807	6.829	11.75	33.595	9.996	12.998	16.493	12.423	13.719	27.452	21.812	26.585	12.679	7.902	18.026	9.476
281.66	50.542	27.047	34.835	26.983	18.682	30.545	17.336	12.68	41.625	19.541	44.752	24.863	38.973	29.479	42.919	31.592	42.668	25.793	56.728	34.677	13.815	6.833	11.755	33.64	10.003	13.008	16.505	12.428	13.729	27.484	21.813	26.611	12.699	7.908	18.046	9.48
281.88	50.635	27.095	34.891	27.027	18.709	30.588	17.359	12.692	41.67	19.562	44.866	24.953	39.049	29.489	42.947	31.613	42.797	25.793	56.832	34.735	13.823	6.83	11.76	33.681	10.004	13.009	16.515	12.424	13.735	27.511	21.812	26.625	12.714	7.909	18.062	9.484
282.1	50.733	27.14	34.943	27.072	18.735	30.632	17.376	12.697	41.718	19.584	44.912	25.057	39.092	29.516	42.974	31.628	42.814	25.791	56.88	34.806	13.825	6.821	11.765	33.72	10.002	13.01	16.519	12.422	13.741	27.536	21.828	26.652	12.722	7.906	18.077	9.484
282.31	50.837	27.195	35.005	27.12	18.76	30.682	17.399	12.707	41.773	19.605	45.04	25.136	39.165	29.596	43.029	31.677	42.835	25.807	57.009	34.833	13.837	6.823	11.772	33.763	10.006	13.015	16.528	12.421	13.747	27.565	21.846	26.686	12.737	7.903	18.095	9.492
282.53	50.948	27.254	35.068	27.169	18.791	30.743	17.429	12.72	41.833	19.637	45.213	25.194	39.31	29.638	43.076	31.753	42.873	25.832	57.055	34.93	13.85	6.833	11.784	33.819	10.024	13.033	16.547	12.432	13.764	27.606	21.909	26.728	12.76	7.913	18.12	9.509
282.74	51.055	27.315	35.133	27.22	18.82	30.794	17.459	12.737	41.888	19.66	45.352	25.212	39.389	29.744	43.17	31.78	42.909	25.874	57.203	35.035	13.864	6.84	11.793	33.865	10.035	13.043	16.561	12.443	13.778	27.639	21.926	26.749	12.77	7.922	18.142	9.519
282.96	51.161	27.372	35.19	27.271	18.85	30.849	17.486	12.747	41.938	19.687	45.469	25.327	39.511	29.826	43.267	31.825	42.972	25.926	57.303	35.102	13.873	6.838	11.802	33.907	10.038	13.049	16.568	12.442	13.787	27.67	21.967	26.804	12.785	7.924	18.161	9.526
283.17	51.274	27.431	35.253	27.325	18.884	30.897	17.511	12.756	41.998	19.715	45.497	25.339	39.57	29.822	43.295	31.81	43.038	25.891	57.387	35.087	13.883	6.841	11.813	33.955	10.045	13.059	16.58	12.447	13.798	27.702	21.92	26.761	12.803	7.924	18.185	9.536
283.39	51.384	27.484	35.321	27.374	18.922	30.951	17.542	12.771	42.06	19.749	45.584	25.379	39.593	29.846	43.335	31.87	43.097	25.98	57.466	35.167	13.897	6.845	11.826	34.006	10.056	13.069	16.598	12.451	13.814	27.737	21.967	26.809	12.825	7.932	18.213	9.549
283.61	51.497	27.542	35.382	27.428	18.955	31.004	17.567	12.778	42.113	19.776	45.663	25.399	39.645	29.92	43.435	31.912	43.174	26.004	57.599	35.24	13.905	6.845	11.835	34.049	10.068	13.077	16.608	12.451	13.822	27.772	21.991	26.788	12.839	7.934	18.238	9.557
283.82	51.613	27.6	35.444	27.481	18.989	31.055	17.591	12.785	42.168	19.801	45.752	25.427	39.647	29.916	43.503	31.954	43.194	26.012	57.691	35.248	13.921	6.845	11.842	34.1	10.067	13.081	16.618	12.449	13.827	27.802	21.972	26.786	12.854	7.931	18.261	9.556
284.04	51.729	27.659	35.51	27.533	19.02	31.11	17.61	12.793	42.223	19.821	45.813	25.498	39.69	29.989	43.535	31.997	43.255	26.003	57.826	35.253	13.923	6.841	11.847	34.15	10.066	13.082	16.628	12.453	13.835	27.836	21.982	26.781	12.871	7.931	18.276	9.554
284.25	51.849	27.726	35.581	27.593	19.057	31.171	17.64	12.81	42.284	19.862	45.867	25.559	39.69	30.033	43.588	32.072	43.292	26.014	57.977	35.298	13.934	6.843	11.859	34.2	10.078	13.093	16.648	12.461	13.851	27.879	21.983	26.783	12.89	7.937	18.299	9.563
284.47	51.964	27.781	35.65	27.648	19.09	31.224	17.667	12.82	42.351	19.891	45.97	25.614	39.769	30.149	43.674	32.103	43.337	26.08	58.117	35.349	13.943	6.845	11.866	34.245	10.083	13.101	16.655	12.464	13.863	27.921	21.995	26.811	12.909	7.94	18.32	9.567
284.68	52.082	27.842	35.72	27.7	19.121	31.273	17.691	12.828	42.415	19.914	46.055	25.689	39.83	30.235	43.752	32.178	43.382	26.052	58.241	35.341	13.953	6.844	11.873	34.292	10.087	13.105	16.663	12.46	13.867	27.957	21.957	26.776	12.922	7.937	18.341	9.563
284.9	52.205	27.901	35.792	27.753	19.156	31.329	17.718	12.843	42.482	19.938	46.128	25.694	39.862	30.28	43.8	32.149	43.401	26.052	58.35	35.408	13.964	6.841	11.878	34.339	10.091	13.114	16.671	12.465	13.875	27.991	21.964	26.779	12.937	7.938	18.362	9.571
285.12	52.321	27.968	35.869	27.818	19.191	31.387	17.749	12.857	42.554	19.971	46.206	25.779	39.968	30.334	43.824	32.216	43.431	26.087	58.474	35.465	13.979	6.846	11.891	34.392	10.101	13.13	16.69	12.475	13.891	28.032	21.928	26.803	12.96	7.947	18.389	9.587
285.33	52.46	28.028	35.944	27.882	19.227	31.444	17.781	12.876	42.621	20.002	46.286	25.768	40.002	30.427	43.894	32.242	43.43	26.091	58.598	35.509	13.995	6.852	11.902	34.444	10.109	13.14	16.697	12.475	13.9	28.074	21.917	26.764	12.977	7.948	18.415	9.598
285.55	52.586	28.087	36.012	27.933	19.265	31.496	17.801	12.884	42.687	20.029	46.341	25.779	40.05	30.403	43.994	32.279	43.498	26.085	58.675	35.514	14.006	6.848	11.905	34.494	10.109	13.138	16.702	12.472	13.904	28.112	21.941	26.768	12.987	7.945	18.43	9.595
285.76	52.725	28.146	36.092	27.995	19.302	31.557	17.832	12.9	42.759	20.058	46.387	25.814	40.084	30.465	44.092	32.279	43.535	26.065	58.813	35.549	14.021	6.845	11.912	34.549	10.118	13.146	16.716	12.474	13.914	28.15	21.972	26.769	13.003	7.95	18.453	9.6
285.98	52.857	28.212	36.169	28.05	19.34	31.618	17.862	12.912	42.824	20.088	46.508	25.903	40.183	30.489	44.175	32.333	43.582	26.095	58.985	35.609	14.03	6.848	11.916	34.594	10.124	13.151	16.727	12.479	13.928	28.189	21.973	26.791	13.018	7.953	18.476	9.611
286.19	52.987	28.278	36.252	28.112	19.378	31.688	17.891	12.925	42.894	20.121	46.623	25.909	40.24	30.519	44.244	32.374	43.6	26.096	59.077	35.626	14.047	6.849	11.926	34.65	10.134	13.158	16.741	12.483	13.941	28.227	21.967	26.788	13.039	7.955	18.503	9.618
286.41	53.125	28.346	36.336	28.175	19.416	31.742	17.922	12.939	42.963	20.159	46.731	25.949	40.281	30.571	44.312	32.384	43.642	26.095	59.199	35.654	14.057	6.854	11.941	34.706	10.143	13.166	16.753	12.487	13.949	28.272	21.971	26.813	13.057	7.959	18.529	9.626
286.62	53.28	28.414	36.42	28.234	19.456	31.809	17.954	12.958	43.033	20.197	46.811	25.971	40.359	30.599	44.382	32.4	43.698	26.094	59.283	35.683	14.072	6.861	11.954	34.759	10.153	13.175	16.77	12.49	13.969	28.32	21.955	26.829	13.078	7.965	18.557	9.637
286.84	53.418	28.489	36.504	28.299	19.5	31.868	17.993	12.979	43.101	20.239	46.886	25.997	40.399	30.603	44.43	32.415	43.755	26.107	59.42	35.705	14.089	6.872	11.964	34.826	10.167	13.186	16.793	12.501	13.987	28.369	22.004	26.904	13.098	7.974	18.594	9.652
287.06	53.558	28.558	36.593	28.369	19.538	31.934	18.024	12.993	43.178	20.271	46.985	25.998	40.447	30.651	44.466	32.468	43.842	26.118	59.564	35.722	14.101	6.875	11.972	34.887	10.175	13.197	16.808	12.504	14.002	28.413	21.971	26.899	13.114	7.978	18.62	9.659
287.27	53.693	28.623	36.676	28.435	19.575	31.994	18.056	13.002	43.254	20.301	47.09	26.07	40.468	30.697	44.51	32.502	43.866	26.119	59.705	35.814	14.111	6.872	11.982	34.944	10.18	13.2	16.816	12.507	14.012	28.454	21.935	26.867	13.125	7.976	18.645	9.659
287.49	53.839	28.698	36.759	28.499	19.618	32.059	18.092	13.016	43.324	20.338	47.173	26.062	40.483	30.72	44.577	32.501	43.92	26.111	59.783	35.836	14.125	6.874	11.996	35.009	10.19	13.21	16.838	12.512	14.027	28.504	21.905	26.83	13.143	7.984	18.669	9.668
287.7	53.989	28.774	36.845	28.568	19.66	32.127	18.127	13.036	43.407	20.383	47.281	26.095	40.542	30.746	44.672	32.542	43.969	26.159	59.906	35.855	14.145	6.879	12.011	35.073	10.205	13.226	16.858	12.519	14.048	28.553	21.915	26.855	13.164	7.993	18.705	9.685
287.92	54.138	28.85	36.937	28.632	19.702	32.194	18.157	13.057	43.483	20.428	47.324	26.114	40.604	30.731	44.721	32.579	44.052	26.17	60.043	35.901	14.16	6.885	12.028	35.13	10.218	13.24	16.88	12.527	14.068	28.604	21.897	26.86	13.186	8.002	18.731	9.695
288.13	54.291	28.92	37.02	28.697	19.749	32.265	18.192	13.074	43.559	20.457	47.416	26.151	40.665	30.781	44.767	32.618	44.144	26.197	60.226	35.947	14.18	6.885	12.038	35.189	10.224	13.25	16.893	12.53	14.083	28.651	21.853	26.853	13.207	8.003	18.757	9.703
288.35	54.437	28.997	37.1	28.768	19.787	32.335	18.225	13.092	43.642	20.491	47.559	26.224	40.726	30.805	44.901	32.641	44.251	26.256	60.389	36.027	14.192	6.892	12.05	35.245	10.235	13.264	16.909	12.536	14.097	28.7	21.851	26.889	13.226	8.007	18.786	9.711
288.56	54.589	29.075	37.191	28.836	19.833	32.398	18.26	13.117	43.729	20.536	47.663	26.251	40.746	30.833	44.953	32.647	44.32	26.287	60.504	36.059	14.21	6.904	12.067	35.312	10.248	13.28	16.926	12.548	14.117	28.76	21.838	26.87	13.251	8.018	18.814	9.726
288.78	54.731	29.152	37.282	28.901	19.876	32.463	18.289	13.14	43.807	20.574	47.755	26.333	40.81	30.852	45.038	32.702	44.431	26.287	60.627	36.096	14.223	6.907	12.081	35.371	10.254	13.291	16.94	12.557	14.133	28.802	21.89	26.883	13.267	8.021	18.839	9.738
288.99	54.89	29.23	37.372	28.968	19.916	32.532	18.319	13.154	43.884	20.61	47.872	26.36	40.882	30.853	45.121	32.699	44.468	26.297	60.762	36.109	14.239	6.91	12.09	35.432	10.26	13.301	16.956	12.56	14.144	28.849	21.865	26.878	13.285	8.022	18.867	9.743
289.21	55.045	29.302	37.464	29.036	19.961	32.603	18.352	13.173	43.965	20.65	47.99	26.444	40.958	30.95	45.184	32.771	44.515	26.363	60.934	36.156	14.255	6.911	12.104	35.493	10.271	13.311	16.975	12.566	14.16	28.896	21.848	26.886	13.303	8.029	18.899	9.751
289.43	55.211	29.377	37.553	29.108	20.004	32.676	18.387	13.193	44.054	20.691	48.069	26.532	41.011	30.987	45.292	32.834	44.614	26.452	61.089	36.218	14.271	6.917	12.116	35.554	10.281	13.329	16.995	12.576	14.176	28.947	21.872	26.906	13.323	8.037	18.93	9.764
289.64	55.368	29.452	37.647	29.173	20.051	32.743	18.419	13.209	44.132	20.725	48.138	26.571	41.035	30.996	45.377	32.873	44.675	26.441	61.236	36.286	14.284	6.917	12.124	35.605	10.287	13.335	17.005	12.581	14.189	28.998	21.858	26.904	13.339	8.035	18.957	9.769
289.86	55.519	29.529	37.737	29.241	20.09	32.806	18.447	13.22	44.207	20.76	48.246	26.581	41.084	31.034	45.481	32.883	44.682	26.447	61.338	36.301	14.296	6.916	12.132	35.664	10.291	13.343	17.014	12.583	14.198	29.042	21.845	26.885	13.355	8.034	18.981	9.774
290.07	55.672	29.608	37.827	29.313	20.13	32.874	18.48	13.237	44.291	20.798	48.336	26.595	41.119	31.028	45.515	32.89	44.731	26.468	61.457	36.308	14.31	6.919	12.141	35.728	10.297	13.351	17.029	12.59	14.211	29.089	21.83	26.883	13.371	8.037	19.012	9.78
290.29	55.83	29.686	37.923	29.385	20.175	32.943	18.514	13.259	44.373	20.846	48.464	26.669	41.17	31.088	45.593	32.946	44.799	26.522	61.659	36.368	14.324	6.925	12.154	35.799	10.308	13.366	17.05	12.594	14.229	29.146	21.858	26.948	13.393	8.045	19.043	9.788
290.5	55.988	29.762	38.018	29.456	20.22	33.014	18.544	13.274	44.458	20.893	48.554	26.788	41.276	31.153	45.681	33.019	44.859	26.634	61.845	36.462	14.338	6.929	12.164	35.859	10.314	13.379	17.066	12.603	14.244	29.191	21.882	27	13.413	8.048	19.069	9.796
290.72	56.145	29.835	38.11	29.52	20.26	33.084	18.575	13.286	44.536	20.928	48.691	26.817	41.329	31.185	45.732	33.015	44.919	26.617	61.973	36.471	14.348	6.928	12.172	35.918	10.318	13.383	17.077	12.601	14.251	29.237	21.836	26.971	13.43	8.045	19.09	9.797
290.93	56.307	29.913	38.204	29.59	20.305	33.153	18.612	13.299	44.623	20.965	48.786	26.88	41.408	31.256	45.809	33.082	45.01	26.621	62.138	36.532	14.363	6.934	12.185	35.983	10.324	13.39	17.093	12.605	14.268	29.289	21.816	26.994	13.452	8.049	19.123	9.809
291.15	56.471	29.99	38.302	29.667	20.346	33.22	18.648	13.316	44.705	21.009	48.908	26.914	41.475	31.299	45.89	33.099	45.056	26.673	62.312	36.555	14.377	6.938	12.195	36.051	10.332	13.403	17.11	12.617	14.286	29.335	21.827	26.983	13.478	8.053	19.152	9.819
291.36	56.637	30.07	38.396	29.737	20.388	33.291	18.678	13.331	44.788	21.045	49.012	26.941	41.536	31.316	45.945	33.104	45.093	26.651	62.437	36.623	14.39	6.939	12.204	36.107	10.34	13.414	17.125	12.62	14.301	29.381	21.795	26.933	13.5	8.054	19.18	9.826
291.58	56.795	30.149	38.491	29.809	20.431	33.355	18.713	13.346	44.875	21.085	49.113	26.956	41.589	31.386	46.041	33.146	45.138	26.695	62.57	36.663	14.404	6.944	12.216	36.167	10.347	13.421	17.143	12.625	14.314	29.426	21.79	26.967	13.518	8.06	19.203	9.833
291.79	56.963	30.227	38.595	29.881	20.478	33.428	18.748	13.368	44.959	21.127	49.192	26.953	41.706	31.421	46.134	33.187	45.18	26.736	62.712	36.674	14.42	6.944	12.229	36.235	10.354	13.433	17.161	12.631	14.329	29.477	21.784	26.969	13.544	8.063	19.228	9.842
292.01	57.124	30.311	38.691	29.953	20.523	33.5	18.788	13.387	45.039	21.169	49.283	26.978	41.79	31.466	46.194	33.278	45.268	26.802	62.82	36.743	14.438	6.951	12.24	36.298	10.365	13.446	17.178	12.639	14.349	29.535	21.825	27.023	13.568	8.073	19.264	9.856
292.22	57.291	30.396	38.792	30.023	20.57	33.571	18.824	13.403	45.13	21.214	49.379	27.022	41.881	31.538	46.204	33.326	45.361	26.858	62.974	36.812	14.457	6.96	12.256	36.364	10.376	13.461	17.193	12.646	14.369	29.587	21.867	27.098	13.59	8.078	19.298	9.87
292.44	57.454	30.482	38.892	30.098	20.613	33.644	18.862	13.422	45.222	21.252	49.45	27.033	41.981	31.558	46.288	33.429	45.426	26.922	63.078	36.839	14.478	6.967	12.269	36.427	10.387	13.474	17.214	12.653	14.38	29.642	21.84	27.114	13.612	8.086	19.329	9.879
292.65	57.624	30.567	38.993	30.178	20.664	33.717	18.901	13.441	45.307	21.294	49.499	27.029	42.033	31.592	46.358	33.455	45.474	26.903	63.226	36.918	14.496	6.977	12.279	36.492	10.399	13.488	17.233	12.664	14.395	29.697	21.802	27.109	13.636	8.092	19.366	9.894
292.87	57.804	30.649	39.093	30.255	20.715	33.8	18.939	13.466	45.391	21.343	49.661	27.112	42.108	31.694	46.491	33.472	45.554	27.008	63.407	36.996	14.52	6.985	12.297	36.564	10.411	13.507	17.253	12.675	14.413	29.75	21.876	27.169	13.663	8.101	19.4	9.914
293.09	57.977	30.731	39.194	30.33	20.759	33.869	18.98	13.484	45.478	21.394	49.775	27.169	42.201	31.775	46.551	33.527	45.659	27.04	63.531	37.057	14.534	6.993	12.313	36.627	10.422	13.518	17.269	12.684	14.427	29.8	21.88	27.17	13.687	8.104	19.431	9.926
293.3	58.146	30.813	39.284	30.406	20.807	33.941	19.012	13.5	45.564	21.435	49.89	27.224	42.264	31.853	46.65	33.604	45.707	27.06	63.666	37.116	14.547	6.993	12.322	36.691	10.431	13.528	17.284	12.69	14.437	29.847	21.899	27.154	13.706	8.11	19.455	9.933
293.52	58.323	30.894	39.381	30.483	20.855	34.012	19.049	13.516	45.651	21.482	49.962	27.265	42.316	31.888	46.76	33.674	45.78	27.075	63.842	37.174	14.564	7	12.337	36.758	10.442	13.54	17.299	12.701	14.454	29.905	21.886	27.136	13.727	8.114	19.485	9.941
293.73	58.501	30.98	39.478	30.564	20.904	34.087	19.085	13.536	45.738	21.528	50.069	27.339	42.343	31.975	46.805	33.715	45.912	27.154	64.036	37.253	14.585	7.007	12.353	36.825	10.459	13.559	17.32	12.713	14.475	29.962	21.918	27.162	13.752	8.126	19.522	9.954
293.95	58.675	31.065	39.58	30.64	20.95	34.163	19.126	13.563	45.828	21.578	50.189	27.402	42.392	32.024	46.95	33.752	45.966	27.228	64.213	37.292	14.602	7.016	12.368	36.894	10.478	13.574	17.35	12.724	14.496	30.024	21.954	27.163	13.778	8.139	19.558	9.971
294.16	58.845	31.145	39.678	30.713	20.999	34.23	19.158	13.575	45.913	21.619	50.301	27.474	42.484	32.088	47.032	33.764	46.037	27.257	64.379	37.345	14.612	7.018	12.376	36.961	10.484	13.581	17.363	12.729	14.507	30.077	21.956	27.209	13.793	8.139	19.582	9.978
294.38	59.022	31.231	39.776	30.793	21.047	34.304	19.194	13.592	46.001	21.662	50.417	27.552	42.535	32.104	47.132	33.791	46.123	27.251	64.504	37.409	14.629	7.02	12.39	37.031	10.496	13.596	17.382	12.736	14.524	30.13	21.984	27.196	13.817	8.146	19.616	9.989
294.59	59.196	31.314	39.878	30.871	21.103	34.38	19.232	13.618	46.092	21.712	50.531	27.64	42.648	32.118	47.197	33.837	46.197	27.289	64.662	37.463	14.649	7.029	12.408	37.098	10.517	13.62	17.406	12.749	14.546	30.191	22.016	27.197	13.847	8.159	19.655	10.01
294.81	59.371	31.404	39.978	30.95	21.151	34.455	19.271	13.644	46.183	21.756	50.673	27.705	42.707	32.128	47.262	33.836	46.277	27.326	64.838	37.486	14.667	7.039	12.417	37.162	10.532	13.634	17.428	12.757	14.564	30.249	22.002	27.186	13.871	8.168	19.694	10.023
295.02	59.553	31.483	40.076	31.027	21.203	34.534	19.306	13.661	46.27	21.801	50.746	27.713	42.786	32.144	47.352	33.908	46.343	27.368	64.97	37.523	14.685	7.047	12.427	37.232	10.546	13.644	17.444	12.762	14.58	30.303	21.952	27.195	13.894	8.172	19.718	10.034
295.24	59.724	31.568	40.172	31.114	21.249	34.61	19.34	13.676	46.356	21.848	50.868	27.814	42.849	32.245	47.472	33.982	46.397	27.436	65.146	37.577	14.704	7.054	12.435	37.292	10.555	13.658	17.466	12.768	14.596	30.362	21.96	27.252	13.911	8.174	19.747	10.045
295.45	59.904	31.656	40.276	31.195	21.299	34.684	19.381	13.701	46.449	21.897	50.99	27.845	42.863	32.272	47.525	34.015	46.482	27.451	65.307	37.636	14.721	7.059	12.448	37.361	10.569	13.673	17.486	12.777	14.614	30.424	21.964	27.286	13.937	8.183	19.775	10.059
295.67	60.083	31.743	40.377	31.276	21.341	34.76	19.414	13.721	46.536	21.935	51.163	27.876	42.946	32.314	47.603	34.028	46.576	27.479	65.424	37.67	14.734	7.061	12.461	37.427	10.58	13.684	17.509	12.786	14.635	30.481	21.968	27.284	13.955	8.187	19.805	10.069
295.88	60.265	31.829	40.48	31.353	21.391	34.836	19.448	13.739	46.629	21.98	51.304	27.928	43.001	32.376	47.659	34.057	46.658	27.533	65.577	37.746	14.751	7.061	12.474	37.492	10.59	13.69	17.524	12.791	14.655	30.535	21.969	27.3	13.972	8.195	19.834	10.078
296.1	60.445	31.918	40.585	31.437	21.443	34.916	19.488	13.763	46.718	22.032	51.42	27.972	43.061	32.415	47.741	34.079	46.701	27.537	65.667	37.796	14.773	7.072	12.494	37.564	10.604	13.707	17.546	12.802	14.673	30.587	21.948	27.297	13.995	8.202	19.866	10.097
296.31	60.62	32.006	40.689	31.517	21.493	34.994	19.524	13.788	46.816	22.087	51.538	28.021	43.114	32.469	47.817	34.145	46.771	27.6	65.867	37.885	14.791	7.078	12.511	37.637	10.617	13.723	17.571	12.815	14.695	30.65	21.939	27.289	14.024	8.214	19.901	10.115
296.53	60.791	32.093	40.797	31.598	21.547	35.073	19.566	13.807	46.903	22.136	51.632	28.071	43.149	32.53	47.865	34.179	46.857	27.628	66.019	37.91	14.812	7.084	12.525	37.707	10.624	13.741	17.582	12.825	14.708	30.708	21.944	27.286	14.049	8.219	19.931	10.129
296.74	60.976	32.185	40.904	31.68	21.599	35.152	19.605	13.831	46.995	22.184	51.76	28.161	43.239	32.576	47.963	34.245	46.917	27.655	66.137	37.975	14.832	7.094	12.54	37.773	10.639	13.754	17.605	12.835	14.724	30.766	21.978	27.313	14.074	8.224	19.966	10.141
296.96	61.154	32.272	41.006	31.763	21.645	35.228	19.646	13.853	47.079	22.23	51.883	28.227	43.302	32.671	48.041	34.31	46.975	27.681	66.307	38.022	14.849	7.096	12.553	37.838	10.648	13.766	17.62	12.843	14.741	30.814	21.992	27.345	14.096	8.231	19.994	10.157
297.17	61.334	32.366	41.116	31.842	21.699	35.306	19.682	13.875	47.17	22.277	51.973	28.255	43.375	32.718	48.108	34.366	47.05	27.724	66.482	38.075	14.873	7.107	12.57	37.913	10.66	13.786	17.641	12.854	14.763	30.876	21.999	27.377	14.121	8.243	20.034	10.173
297.39	61.511	32.454	41.22	31.917	21.749	35.376	19.719	13.891	47.264	22.322	52.134	28.313	43.446	32.749	48.24	34.432	47.149	27.779	66.678	38.111	14.888	7.114	12.584	37.979	10.669	13.795	17.659	12.857	14.779	30.928	22.01	27.361	14.142	8.248	20.067	10.183
297.6	61.69	32.545	41.324	32	21.795	35.449	19.757	13.914	47.36	22.367	52.279	28.356	43.514	32.798	48.292	34.472	47.187	27.808	66.836	38.152	14.907	7.119	12.6	38.047	10.68	13.809	17.676	12.867	14.798	30.986	22.017	27.336	14.16	8.253	20.098	10.194
297.82	61.87	32.63	41.431	32.079	21.843	35.53	19.797	13.934	47.447	22.414	52.389	28.358	43.59	32.862	48.38	34.562	47.223	27.842	66.998	38.182	14.924	7.123	12.612	38.118	10.693	13.825	17.696	12.875	14.815	31.041	22.014	27.348	14.187	8.26	20.136	10.204
298.03	62.042	32.721	41.535	32.162	21.893	35.607	19.841	13.958	47.543	22.467	52.534	28.401	43.673	32.926	48.478	34.659	47.346	27.867	67.191	38.26	14.946	7.134	12.63	38.188	10.707	13.841	17.714	12.884	14.836	31.107	22.018	27.411	14.213	8.27	20.176	10.224
298.25	62.221	32.813	41.641	32.238	21.945	35.682	19.877	13.981	47.635	22.518	52.646	28.407	43.721	32.98	48.539	34.726	47.417	27.9	67.328	38.317	14.966	7.14	12.646	38.257	10.722	13.858	17.739	12.898	14.855	31.164	22.019	27.392	14.238	8.279	20.211	10.237
298.46	62.404	32.9	41.748	32.316	21.997	35.765	19.914	14	47.724	22.565	52.791	28.468	43.79	33.068	48.618	34.79	47.448	27.944	67.518	38.365	14.981	7.144	12.66	38.319	10.73	13.871	17.753	12.906	14.867	31.222	22.011	27.395	14.259	8.285	20.238	10.249
298.68	62.585	32.996	41.858	32.403	22.051	35.846	19.956	14.022	47.807	22.61	52.919	28.487	43.861	33.134	48.748	34.821	47.557	27.965	67.705	38.406	15.001	7.15	12.674	38.379	10.742	13.886	17.773	12.916	14.888	31.28	22.016	27.407	14.286	8.298	20.267	10.26
298.89	62.771	33.084	41.964	32.49	22.108	35.923	19.998	14.048	47.896	22.662	53.014	28.57	43.929	33.188	48.827	34.891	47.618	28.029	67.857	38.498	15.02	7.157	12.692	38.449	10.754	13.9	17.793	12.931	14.909	31.346	22.009	27.448	14.318	8.313	20.302	10.277
299.11	62.955	33.173	42.068	32.571	22.157	36.001	20.039	14.073	47.986	22.711	53.136	28.671	43.982	33.245	48.895	34.912	47.683	28.055	68.036	38.548	15.039	7.161	12.704	38.515	10.769	13.912	17.817	12.942	14.932	31.407	22.021	27.474	14.345	8.32	20.336	10.289
299.32	63.136	33.261	42.175	32.655	22.204	36.07	20.074	14.094	48.07	22.762	53.266	28.725	44.044	33.301	48.994	34.953	47.748	28.073	68.169	38.592	15.056	7.167	12.718	38.582	10.781	13.924	17.831	12.948	14.948	31.457	21.98	27.479	14.367	8.328	20.368	10.296
299.53	63.313	33.349	42.28	32.728	22.253	36.145	20.115	14.111	48.158	22.808	53.395	28.816	44.065	33.31	49.048	34.979	47.774	28.085	68.312	38.624	15.076	7.173	12.733	38.652	10.792	13.933	17.846	12.956	14.964	31.516	21.944	27.449	14.389	8.334	20.393	10.306
299.75	63.489	33.44	42.388	32.811	22.306	36.229	20.153	14.137	48.251	22.862	53.555	28.856	44.136	33.337	49.134	35.039	47.822	28.125	68.495	38.718	15.098	7.183	12.748	38.722	10.81	13.951	17.869	12.971	14.987	31.577	21.98	27.464	14.42	8.347	20.432	10.323
299.96	63.669	33.529	42.496	32.895	22.357	36.304	20.193	14.154	48.347	22.906	53.734	28.883	44.168	33.39	49.194	35.063	47.885	28.179	68.63	38.766	15.121	7.19	12.762	38.798	10.822	13.968	17.889	12.978	15.004	31.632	21.983	27.453	14.446	8.356	20.463	10.341
300.18	63.851	33.626	42.605	32.973	22.408	36.381	20.23	14.175	48.44	22.955	53.807	28.928	44.252	33.442	49.26	35.094	47.983	28.169	68.801	38.824	15.142	7.194	12.778	38.864	10.833	13.984	17.906	12.984	15.021	31.686	22.019	27.458	14.466	8.359	20.496	10.352
300.39	64.03	33.717	42.707	33.051	22.455	36.46	20.273	14.197	48.534	23.006	53.916	28.978	44.314	33.511	49.375	35.172	48.068	28.196	68.964	38.861	15.157	7.199	12.794	38.939	10.846	13.995	17.929	12.994	15.037	31.74	22.032	27.492	14.491	8.367	20.532	10.362
300.61	64.214	33.809	42.815	33.135	22.505	36.542	20.318	14.222	48.624	23.056	54.044	29.07	44.403	33.573	49.506	35.254	48.156	28.282	69.194	38.954	15.174	7.206	12.809	39.007	10.861	14.014	17.953	13.01	15.056	31.8	22.077	27.531	14.512	8.377	20.573	10.377
300.82	64.398	33.896	42.917	33.217	22.557	36.622	20.356	14.245	48.716	23.102	54.149	29.088	44.489	33.646	49.59	35.281	48.209	28.3	69.355	38.973	15.193	7.215	12.828	39.074	10.877	14.029	17.974	13.021	15.076	31.854	22.049	27.498	14.537	8.385	20.608	10.388
301.04	64.574	33.983	43.023	33.305	22.605	36.697	20.394	14.263	48.805	23.146	54.248	29.149	44.574	33.734	49.706	35.336	48.303	28.339	69.511	39.072	15.21	7.218	12.839	39.138	10.885	14.045	17.993	13.03	15.094	31.91	22.085	27.54	14.559	8.393	20.637	10.399
301.25	64.746	34.071	43.13	33.385	22.654	36.775	20.431	14.283	48.896	23.193	54.361	29.187	44.613	33.776	49.726	35.375	48.371	28.332	69.661	39.11	15.227	7.225	12.851	39.208	10.895	14.06	18.015	13.043	15.113	31.964	22.067	27.527	14.581	8.401	20.67	10.41
301.47	64.928	34.161	43.237	33.465	22.703	36.849	20.47	14.306	48.983	23.239	54.439	29.209	44.649	33.861	49.789	35.442	48.447	28.355	69.84	39.168	15.244	7.235	12.865	39.28	10.905	14.076	18.036	13.054	15.132	32.024	22.102	27.554	14.605	8.411	20.706	10.426
301.68	65.107	34.249	43.345	33.545	22.753	36.927	20.509	14.329	49.074	23.288	54.547	29.265	44.729	33.94	49.894	35.515	48.466	28.424	70.023	39.283	15.262	7.243	12.879	39.343	10.919	14.087	18.053	13.067	15.156	32.082	22.149	27.594	14.632	8.421	20.736	10.443
301.9	65.281	34.338	43.442	33.626	22.802	37.001	20.548	14.348	49.165	23.331	54.67	29.326	44.813	34.018	49.993	35.551	48.522	28.472	70.165	39.348	15.278	7.251	12.892	39.409	10.929	14.096	18.064	13.078	15.17	32.137	22.15	27.558	14.653	8.425	20.772	10.452
302.11	65.463	34.426	43.546	33.708	22.851	37.081	20.586	14.369	49.263	23.377	54.78	29.398	44.831	34.081	50.109	35.613	48.6	28.493	70.306	39.356	15.293	7.259	12.904	39.478	10.941	14.108	18.084	13.086	15.186	32.193	22.151	27.582	14.674	8.431	20.802	10.467
302.33	65.634	34.512	43.65	33.791	22.904	37.162	20.628	14.392	49.355	23.427	54.909	29.453	44.887	34.127	50.205	35.681	48.697	28.516	70.412	39.448	15.31	7.266	12.92	39.548	10.957	14.125	18.103	13.099	15.208	32.256	22.165	27.621	14.699	8.443	20.835	10.485
302.54	65.812	34.599	43.755	33.875	22.952	37.244	20.666	14.417	49.447	23.481	55.004	29.484	44.961	34.159	50.299	35.741	48.728	28.555	70.59	39.496	15.327	7.275	12.937	39.618	10.969	14.144	18.124	13.109	15.225	32.315	22.178	27.627	14.723	8.456	20.866	10.501
302.75	65.993	34.685	43.855	33.954	23.002	37.321	20.704	14.433	49.531	23.525	55.106	29.548	45.035	34.192	50.407	35.8	48.813	28.554	70.756	39.563	15.341	7.281	12.951	39.678	10.979	14.155	18.138	13.118	15.239	32.362	22.181	27.628	14.748	8.461	20.893	10.509
302.97	66.174	34.774	43.961	34.036	23.051	37.397	20.74	14.456	49.619	23.57	55.209	29.602	45.069	34.236	50.517	35.792	48.855	28.579	70.902	39.613	15.359	7.288	12.961	39.748	10.994	14.171	18.153	13.13	15.254	32.417	22.16	27.616	14.769	8.472	20.923	10.521
303.18	66.349	34.861	44.066	34.12	23.103	37.475	20.783	14.486	49.712	23.622	55.264	29.621	45.153	34.277	50.578	35.875	48.942	28.59	71.001	39.65	15.38	7.299	12.98	39.823	11.013	14.189	18.178	13.146	15.275	32.474	22.188	27.609	14.797	8.486	20.962	10.541
303.4	66.529	34.954	44.169	34.199	23.162	37.556	20.825	14.511	49.799	23.667	55.374	29.687	45.246	34.362	50.675	35.964	49.038	28.587	71.146	39.701	15.397	7.306	12.996	39.89	11.033	14.203	18.193	13.158	15.297	32.532	22.2	27.64	14.819	8.495	20.994	10.555
303.61	66.705	35.043	44.27	34.281	23.212	37.632	20.859	14.53	49.887	23.713	55.468	29.738	45.293	34.372	50.777	36.023	49.117	28.616	71.291	39.738	15.417	7.31	13.009	39.953	11.047	14.214	18.212	13.169	15.314	32.585	22.223	27.663	14.837	8.5	21.027	10.564
303.83	66.881	35.127	44.377	34.363	23.255	37.706	20.897	14.546	49.977	23.757	55.554	29.784	45.396	34.431	50.881	36.052	49.209	28.665	71.414	39.788	15.433	7.309	13.02	40.014	11.054	14.228	18.23	13.173	15.33	32.637	22.235	27.718	14.857	8.501	21.054	10.57
304.04	67.054	35.212	44.484	34.439	23.306	37.782	20.939	14.571	50.065	23.806	55.653	29.858	45.453	34.478	50.944	36.144	49.287	28.709	71.601	39.853	15.451	7.316	13.035	40.078	11.07	14.244	18.244	13.188	15.353	32.692	22.317	27.772	14.882	8.513	21.085	10.584
304.26	67.233	35.3	44.584	34.515	23.355	37.859	20.982	14.593	50.151	23.857	55.776	29.944	45.524	34.571	51.005	36.258	49.346	28.781	71.736	39.927	15.47	7.322	13.048	40.143	11.089	14.259	18.261	13.203	15.372	32.746	22.401	27.811	14.91	8.525	21.116	10.601
304.47	67.408	35.382	44.689	34.596	23.403	37.932	21.019	14.612	50.232	23.905	55.885	30.013	45.59	34.621	51.1	36.308	49.416	28.847	71.916	39.986	15.484	7.325	13.059	40.206	11.095	14.265	18.281	13.208	15.386	32.803	22.405	27.822	14.93	8.531	21.144	10.612
304.69	67.585	35.468	44.789	34.674	23.447	37.999	21.057	14.629	50.322	23.952	55.976	30.054	45.634	34.639	51.14	36.318	49.476	28.909	72.075	40.034	15.503	7.332	13.07	40.266	11.108	14.281	18.302	13.217	15.403	32.856	22.427	27.874	14.954	8.537	21.173	10.627
304.9	67.758	35.551	44.894	34.755	23.495	38.073	21.095	14.654	50.415	23.999	56.093	30.115	45.745	34.708	51.208	36.366	49.575	28.985	72.247	40.127	15.525	7.341	13.087	40.333	11.125	14.303	18.321	13.229	15.422	32.913	22.457	27.927	14.978	8.552	21.213	10.645
305.11	67.933	35.635	44.997	34.838	23.544	38.147	21.133	14.675	50.501	24.048	56.231	30.157	45.752	34.765	51.308	36.396	49.606	28.981	72.392	40.181	15.543	7.349	13.102	40.404	11.144	14.32	18.347	13.241	15.445	32.969	22.507	27.948	15.005	8.565	21.246	10.658
305.33	68.106	35.719	45.095	34.915	23.588	38.218	21.171	14.69	50.586	24.094	56.317	30.243	45.796	34.817	51.382	36.431	49.693	29.004	72.536	40.246	15.559	7.355	13.115	40.459	11.156	14.331	18.359	13.25	15.456	33.024	22.506	27.963	15.025	8.569	21.271	10.67
305.54	68.271	35.8	45.195	34.992	23.633	38.293	21.201	14.707	50.673	24.141	56.411	30.287	45.863	34.849	51.481	36.46	49.738	29.017	72.689	40.292	15.574	7.359	13.128	40.517	11.164	14.341	18.375	13.262	15.471	33.076	22.524	27.979	15.05	8.576	21.3	10.682
305.76	68.441	35.887	45.293	35.074	23.688	38.372	21.238	14.737	50.762	24.197	56.526	30.364	45.919	34.928	51.532	36.529	49.792	29.043	72.827	40.39	15.598	7.371	13.146	40.586	11.184	14.361	18.403	13.279	15.493	33.133	22.538	28.003	15.08	8.592	21.338	10.701
305.97	68.608	35.973	45.392	35.152	23.74	38.446	21.278	14.756	50.844	24.245	56.668	30.423	46.007	34.991	51.614	36.606	49.86	29.086	72.977	40.458	15.615	7.376	13.157	40.654	11.198	14.374	18.417	13.285	15.509	33.182	22.579	28.028	15.098	8.6	21.37	10.713
306.19	68.776	36.058	45.494	35.234	23.786	38.52	21.311	14.776	50.924	24.288	56.808	30.46	46.063	35.05	51.688	36.656	49.919	29.146	73.12	40.495	15.631	7.383	13.173	40.718	11.208	14.382	18.434	13.293	15.521	33.234	22.601	28.005	15.117	8.606	21.398	10.723
306.4	68.941	36.15	45.593	35.316	23.83	38.589	21.346	14.797	51.012	24.333	56.931	30.548	46.135	35.095	51.813	36.746	50.027	29.172	73.248	40.568	15.648	7.392	13.192	40.775	11.219	14.397	18.45	13.301	15.543	33.293	22.623	28.03	15.137	8.615	21.43	10.731
306.62	69.111	36.235	45.697	35.397	23.884	38.664	21.385	14.822	51.1	24.388	56.997	30.571	46.179	35.109	51.853	36.755	50.028	29.15	73.371	40.646	15.669	7.403	13.215	40.832	11.241	14.416	18.471	13.316	15.565	33.35	22.652	28.028	15.164	8.628	21.466	10.751
306.83	69.275	36.32	45.796	35.474	23.934	38.733	21.423	14.849	51.19	24.435	57.088	30.609	46.268	35.164	51.9	36.807	50.082	29.156	73.523	40.673	15.688	7.411	13.232	40.897	11.256	14.435	18.488	13.33	15.587	33.4	22.651	28.027	15.193	8.638	21.497	10.767
307.04	69.447	36.408	45.897	35.552	23.978	38.801	21.453	14.869	51.271	24.479	57.168	30.659	46.352	35.198	51.97	36.851	50.116	29.208	73.674	40.721	15.706	7.416	13.242	40.96	11.267	14.449	18.502	13.335	15.6	33.446	22.676	28.048	15.217	8.643	21.525	10.775
307.26	69.612	36.487	45.993	35.628	24.029	38.873	21.489	14.889	51.358	24.528	57.225	30.682	46.403	35.235	52.05	36.868	50.115	29.213	73.828	40.765	15.721	7.421	13.256	41.025	11.279	14.458	18.523	13.345	15.616	33.499	22.684	28.084	15.239	8.651	21.557	10.785
307.47	69.775	36.569	46.089	35.702	24.078	38.941	21.527	14.905	51.441	24.575	57.33	30.718	46.466	35.319	52.109	36.938	50.186	29.27	73.973	40.825	15.735	7.426	13.271	41.086	11.29	14.474	18.541	13.354	15.633	33.551	22.674	28.111	15.263	8.661	21.582	10.797
307.69	69.939	36.649	46.185	35.78	24.128	39.01	21.563	14.922	51.522	24.618	57.392	30.752	46.546	35.371	52.187	36.969	50.215	29.301	74.121	40.9	15.748	7.432	13.284	41.141	11.3	14.485	18.559	13.363	15.648	33.605	22.672	28.166	15.279	8.666	21.614	10.804
307.9	70.104	36.732	46.28	35.854	24.173	39.077	21.599	14.944	51.597	24.661	57.483	30.794	46.568	35.428	52.236	37.039	50.291	29.327	74.294	40.958	15.766	7.438	13.297	41.195	11.309	14.491	18.575	13.369	15.663	33.651	22.661	28.168	15.299	8.674	21.644	10.815
308.12	70.265	36.813	46.37	35.93	24.218	39.153	21.638	14.963	51.683	24.707	57.603	30.851	46.632	35.477	52.358	37.106	50.316	29.381	74.374	41.028	15.781	7.445	13.313	41.254	11.321	14.506	18.592	13.376	15.679	33.702	22.689	28.2	15.318	8.681	21.675	10.825
308.33	70.428	36.901	46.459	36.006	24.265	39.221	21.673	14.986	51.76	24.751	57.718	30.858	46.679	35.493	52.393	37.139	50.369	29.381	74.548	41.045	15.799	7.453	13.328	41.316	11.333	14.519	18.61	13.385	15.698	33.757	22.693	28.204	15.337	8.693	21.711	10.84
308.54	70.591	36.988	46.551	36.082	24.309	39.293	21.708	15.008	51.838	24.801	57.822	30.941	46.745	35.554	52.508	37.257	50.435	29.449	74.696	41.111	15.82	7.459	13.34	41.375	11.347	14.529	18.629	13.394	15.717	33.802	22.721	28.224	15.36	8.701	21.741	10.853
308.76	70.753	37.066	46.647	36.153	24.354	39.36	21.738	15.023	51.914	24.84	57.901	30.984	46.777	35.604	52.577	37.312	50.47	29.45	74.841	41.139	15.832	7.459	13.346	41.431	11.354	14.537	18.645	13.398	15.731	33.845	22.692	28.233	15.376	8.7	21.766	10.857
308.97	70.912	37.152	46.743	36.234	24.4	39.432	21.773	15.043	51.996	24.887	57.987	31.038	46.82	35.685	52.67	37.376	50.531	29.486	74.938	41.215	15.85	7.466	13.36	41.49	11.368	14.55	18.664	13.41	15.749	33.893	22.692	28.26	15.397	8.712	21.796	10.87
309.19	71.069	37.235	46.837	36.31	24.446	39.505	21.808	15.067	52.075	24.937	58.065	31.108	46.883	35.696	52.778	37.456	50.566	29.517	75.04	41.258	15.869	7.476	13.374	41.546	11.389	14.566	18.684	13.423	15.773	33.938	22.682	28.25	15.425	8.724	21.831	10.889
309.4	71.233	37.316	46.923	36.384	24.488	39.579	21.842	15.088	52.15	24.98	58.151	31.144	46.94	35.742	52.893	37.446	50.638	29.53	75.178	41.304	15.883	7.484	13.385	41.605	11.402	14.58	18.698	13.434	15.789	33.991	22.645	28.288	15.446	8.731	21.856	10.901
309.62	71.391	37.396	47.007	36.453	24.535	39.645	21.874	15.105	52.227	25.019	58.219	31.22	46.98	35.802	52.946	37.488	50.689	29.56	75.338	41.332	15.894	7.487	13.393	41.661	11.409	14.584	18.711	13.439	15.8	34.029	22.619	28.316	15.462	8.733	21.88	10.908
309.83	71.548	37.477	47.099	36.526	24.582	39.712	21.91	15.126	52.306	25.063	58.337	31.273	47.027	35.838	53	37.547	50.762	29.597	75.496	41.406	15.916	7.497	13.406	41.722	11.424	14.596	18.728	13.45	15.82	34.081	22.618	28.34	15.484	8.744	21.907	10.922
310.04	71.707	37.555	47.187	36.591	24.627	39.779	21.947	15.147	52.385	25.108	58.399	31.287	47.051	35.877	53.028	37.563	50.806	29.588	75.601	41.412	15.927	7.505	13.419	41.778	11.436	14.61	18.746	13.458	15.841	34.128	22.57	28.279	15.506	8.754	21.94	10.937
310.26	71.862	37.631	47.274	36.661	24.672	39.842	21.977	15.164	52.464	25.145	58.497	31.314	47.099	35.903	53.066	37.576	50.843	29.595	75.709	41.46	15.941	7.51	13.425	41.833	11.444	14.617	18.759	13.464	15.857	34.171	22.552	28.257	15.522	8.758	21.967	10.942
310.47	72.018	37.708	47.358	36.732	24.716	39.905	22.005	15.177	52.539	25.18	58.604	31.371	47.157	35.938	53.109	37.633	50.847	29.628	75.843	41.512	15.952	7.513	13.435	41.883	11.453	14.628	18.769	13.47	15.869	34.217	22.564	28.249	15.537	8.766	21.991	10.947
310.69	72.179	37.787	47.446	36.797	24.755	39.966	22.034	15.195	52.611	25.217	58.7	31.459	47.204	35.999	53.188	37.651	50.958	29.662	75.966	41.557	15.965	7.515	13.44	41.94	11.459	14.635	18.779	13.472	15.879	34.257	22.597	28.241	15.553	8.768	22.016	10.951
310.9	72.336	37.871	47.533	36.867	24.804	40.033	22.068	15.213	52.689	25.256	58.779	31.5	47.23	35.993	53.253	37.683	51.031	29.716	76.123	41.609	15.983	7.525	13.456	41.996	11.474	14.653	18.795	13.481	15.895	34.306	22.609	28.243	15.573	8.777	22.045	10.965
311.11	72.487	37.943	47.617	36.939	24.848	40.104	22.099	15.232	52.765	25.293	58.88	31.564	47.256	36.021	53.331	37.738	51.122	29.786	76.268	41.681	15.997	7.532	13.472	42.047	11.487	14.662	18.807	13.488	15.909	34.347	22.606	28.263	15.591	8.784	22.068	10.974
311.33	72.639	38.02	47.701	37.011	24.889	40.171	22.128	15.251	52.842	25.338	58.953	31.59	47.296	36.041	53.407	37.779	51.148	29.827	76.365	41.766	16.012	7.54	13.484	42.1	11.498	14.674	18.819	13.494	15.92	34.391	22.612	28.268	15.605	8.793	22.098	10.982
311.54	72.789	38.091	47.788	37.075	24.932	40.234	22.159	15.264	52.909	25.377	59.056	31.622	47.342	36.078	53.458	37.853	51.194	29.82	76.486	41.807	16.026	7.544	13.495	42.15	11.507	14.685	18.831	13.501	15.932	34.431	22.565	28.249	15.622	8.798	22.12	10.992
311.76	72.931	38.166	47.871	37.144	24.98	40.298	22.189	15.281	52.984	25.422	59.136	31.663	47.367	36.109	53.532	37.883	51.228	29.881	76.589	41.87	16.035	7.549	13.504	42.205	11.519	14.697	18.843	13.512	15.949	34.48	22.567	28.299	15.639	8.807	22.143	11.005
311.97	73.076	38.243	47.955	37.209	25.019	40.359	22.215	15.294	53.05	25.461	59.212	31.704	47.435	36.137	53.616	37.92	51.251	29.93	76.709	41.913	16.047	7.553	13.514	42.253	11.526	14.703	18.855	13.518	15.958	34.519	22.563	28.306	15.648	8.809	22.165	11.009
312.18	73.221	38.309	48.043	37.272	25.056	40.419	22.246	15.309	53.113	25.496	59.297	31.717	47.484	36.18	53.68	37.935	51.316	29.939	76.778	41.975	16.056	7.557	13.523	42.305	11.536	14.712	18.867	13.519	15.967	34.562	22.538	28.293	15.663	8.815	22.185	11.014
312.4	73.365	38.385	48.129	37.335	25.095	40.487	22.272	15.328	53.184	25.535	59.379	31.731	47.543	36.219	53.727	38.002	51.362	29.949	76.902	42.021	16.072	7.563	13.534	42.357	11.545	14.722	18.883	13.526	15.981	34.603	22.542	28.295	15.68	8.822	22.206	11.022
312.61	73.508	38.458	48.212	37.405	25.137	40.552	22.307	15.351	53.254	25.585	59.444	31.771	47.579	36.281	53.813	38.06	51.425	30.035	77.044	42.101	16.091	7.575	13.549	42.408	11.566	14.743	18.9	13.541	16.006	34.656	22.554	28.316	15.701	8.838	22.238	11.042
312.83	73.649	38.533	48.297	37.472	25.182	40.611	22.337	15.366	53.322	25.623	59.54	31.793	47.6	36.299	53.857	38.08	51.472	30.045	77.153	42.077	16.1	7.582	13.558	42.453	11.572	14.753	18.91	13.545	16.016	34.695	22.539	28.316	15.717	8.845	22.258	11.049
313.04	73.793	38.608	48.384	37.542	25.221	40.67	22.366	15.384	53.384	25.657	59.642	31.865	47.658	36.374	53.905	38.137	51.522	30.077	77.305	42.132	16.116	7.587	13.568	42.505	11.581	14.763	18.922	13.548	16.03	34.733	22.541	28.359	15.73	8.851	22.28	11.057
313.25	73.927	38.686	48.464	37.609	25.258	40.723	22.394	15.397	53.451	25.698	59.728	31.901	47.679	36.383	53.979	38.172	51.547	30.056	77.399	42.181	16.125	7.591	13.575	42.546	11.59	14.77	18.93	13.556	16.041	34.771	22.533	28.342	15.744	8.854	22.298	11.063
313.47	74.063	38.763	48.547	37.673	25.296	40.781	22.419	15.413	53.517	25.739	59.799	31.915	47.728	36.392	54.023	38.196	51.616	30.077	77.47	42.216	16.139	7.601	13.588	42.596	11.602	14.783	18.945	13.567	16.055	34.814	22.553	28.395	15.758	8.867	22.323	11.074
313.68	74.201	38.835	48.632	37.736	25.339	40.834	22.448	15.428	53.585	25.783	59.863	31.944	47.787	36.413	54.081	38.232	51.636	30.109	77.588	42.213	16.152	7.606	13.599	42.645	11.618	14.792	18.964	13.573	16.066	34.856	22.562	28.382	15.774	8.877	22.343	11.081
313.9	74.331	38.904	48.711	37.797	25.376	40.892	22.469	15.442	53.645	25.823	59.931	32.012	47.805	36.428	54.119	38.217	51.663	30.098	77.694	42.21	16.158	7.613	13.604	42.688	11.624	14.797	18.974	13.577	16.076	34.893	22.56	28.386	15.787	8.88	22.361	11.086
314.11	74.472	38.973	48.785	37.859	25.414	40.952	22.494	15.453	53.705	25.86	60.026	32.067	47.826	36.46	54.231	38.233	51.711	30.137	77.802	42.252	16.171	7.619	13.616	42.732	11.629	14.805	18.986	13.581	16.087	34.928	22.596	28.409	15.8	8.886	22.381	11.095
314.32	74.606	39.043	48.857	37.925	25.448	41.006	22.524	15.47	53.766	25.903	60.137	32.116	47.863	36.512	54.335	38.265	51.765	30.197	77.946	42.278	16.184	7.628	13.621	42.785	11.641	14.814	18.996	13.594	16.1	34.97	22.605	28.423	15.815	8.897	22.406	11.103
314.54	74.742	39.113	48.936	37.988	25.486	41.058	22.546	15.481	53.832	25.941	60.212	32.201	47.923	36.562	54.386	38.303	51.815	30.23	78.072	42.324	16.194	7.635	13.629	42.828	11.649	14.825	19.006	13.598	16.108	35.009	22.638	28.432	15.826	8.902	22.425	11.109
314.75	74.876	39.18	49.008	38.052	25.525	41.114	22.566	15.494	53.892	25.976	60.332	32.223	47.904	36.56	54.439	38.323	51.831	30.198	78.185	42.298	16.209	7.638	13.639	42.87	11.656	14.833	19.017	13.602	16.117	35.05	22.626	28.378	15.837	8.906	22.445	11.117
314.97	75.014	39.244	49.082	38.109	25.561	41.161	22.589	15.505	53.95	26.013	60.447	32.243	47.943	36.651	54.534	38.364	51.892	30.224	78.218	42.369	16.215	7.642	13.642	42.908	11.663	14.838	19.028	13.604	16.125	35.088	22.615	28.376	15.848	8.911	22.465	11.121
315.18	75.139	39.313	49.16	38.169	25.601	41.221	22.621	15.525	54.01	26.055	60.509	32.266	48.021	36.715	54.598	38.423	51.942	30.252	78.351	42.42	16.228	7.65	13.654	42.949	11.677	14.85	19.042	13.616	16.143	35.13	22.667	28.415	15.867	8.925	22.49	11.134
315.39	75.273	39.378	49.233	38.228	25.64	41.276	22.643	15.539	54.066	26.089	60.583	32.329	48.051	36.737	54.669	38.459	52.025	30.297	78.49	42.495	16.238	7.655	13.665	42.994	11.687	14.857	19.049	13.619	16.155	35.165	22.646	28.42	15.876	8.93	22.509	11.142
315.61	75.4	39.44	49.303	38.288	25.677	41.327	22.668	15.554	54.117	26.123	60.642	32.349	48.08	36.76	54.686	38.439	52.047	30.316	78.586	42.528	16.248	7.661	13.675	43.035	11.695	14.865	19.059	13.626	16.167	35.2	22.621	28.4	15.89	8.935	22.534	11.144
315.82	75.516	39.508	49.373	38.35	25.709	41.383	22.693	15.568	54.169	26.157	60.735	32.393	48.142	36.804	54.727	38.459	52.109	30.345	78.68	42.551	16.258	7.666	13.681	43.076	11.704	14.873	19.069	13.626	16.178	35.232	22.634	28.41	15.905	8.939	22.551	11.148
316.04	75.638	39.573	49.438	38.4	25.746	41.435	22.716	15.583	54.225	26.194	60.786	32.412	48.168	36.825	54.804	38.482	52.177	30.366	78.82	42.593	16.271	7.673	13.693	43.11	11.718	14.884	19.079	13.631	16.192	35.269	22.613	28.43	15.92	8.948	22.575	11.155
316.25	75.768	39.63	49.507	38.452	25.78	41.482	22.738	15.598	54.276	26.227	60.867	32.413	48.192	36.895	54.839	38.562	52.216	30.42	78.898	42.664	16.276	7.677	13.7	43.151	11.727	14.89	19.087	13.634	16.202	35.298	22.623	28.457	15.927	8.954	22.593	11.163
316.46	75.886	39.695	49.576	38.504	25.812	41.528	22.758	15.612	54.327	26.258	60.987	32.428	48.256	36.925	54.879	38.608	52.243	30.462	79.014	42.726	16.282	7.678	13.704	43.193	11.731	14.894	19.096	13.635	16.211	35.326	22.65	28.471	15.937	8.958	22.608	11.164
316.68	76.005	39.754	49.637	38.56	25.845	41.579	22.779	15.627	54.38	26.296	61.031	32.5	48.276	36.961	54.906	38.659	52.296	30.494	79.089	42.787	16.292	7.684	13.714	43.23	11.742	14.906	19.108	13.645	16.224	35.358	22.683	28.48	15.949	8.967	22.629	11.173
316.89	76.116	39.817	49.7	38.619	25.885	41.625	22.802	15.644	54.434	26.327	61.107	32.513	48.32	37.007	54.94	38.723	52.32	30.541	79.165	42.877	16.304	7.693	13.725	43.272	11.754	14.916	19.117	13.654	16.236	35.387	22.721	28.474	15.961	8.974	22.649	11.184
317.1	76.232	39.878	49.77	38.67	25.921	41.665	22.824	15.661	54.487	26.361	61.165	32.565	48.347	37.022	55.015	38.72	52.339	30.513	79.207	42.91	16.313	7.7	13.731	43.308	11.764	14.925	19.125	13.657	16.248	35.417	22.754	28.451	15.97	8.98	22.665	11.188
317.32	76.34	39.936	49.831	38.717	25.949	41.709	22.84	15.671	54.529	26.394	61.223	32.54	48.373	37.076	55.084	38.75	52.326	30.524	79.26	42.922	16.323	7.702	13.736	43.339	11.769	14.929	19.131	13.66	16.253	35.438	22.728	28.442	15.979	8.982	22.681	11.189
317.53	76.444	39.994	49.891	38.77	25.985	41.756	22.86	15.684	54.577	26.423	61.285	32.552	48.407	37.116	55.124	38.765	52.345	30.536	79.285	42.984	16.334	7.708	13.744	43.376	11.777	14.94	19.139	13.664	16.262	35.467	22.731	28.448	15.993	8.989	22.697	11.198
317.75	76.552	40.055	49.955	38.817	26.021	41.797	22.885	15.7	54.63	26.455	61.358	32.552	48.392	37.079	55.191	38.764	52.363	30.535	79.401	43.001	16.343	7.714	13.75	43.41	11.784	14.95	19.142	13.667	16.274	35.501	22.742	28.438	16.005	8.998	22.717	11.203
317.96	76.666	40.11	50.013	38.871	26.05	41.833	22.903	15.712	54.679	26.488	61.428	32.575	48.392	37.107	55.228	38.804	52.413	30.584	79.512	43.044	16.345	7.717	13.755	43.439	11.789	14.952	19.146	13.67	16.282	35.528	22.729	28.476	16.015	9.005	22.735	11.206
318.17	76.764	40.169	50.074	38.918	26.08	41.871	22.918	15.724	54.722	26.518	61.495	32.578	48.396	37.108	55.239	38.774	52.413	30.57	79.605	43.036	16.351	7.718	13.756	43.467	11.794	14.955	19.15	13.669	16.287	35.551	22.709	28.46	16.022	9.006	22.749	11.211
318.39	76.861	40.225	50.129	38.971	26.105	41.91	22.938	15.734	54.762	26.552	61.511	32.601	48.38	37.073	55.262	38.808	52.413	30.556	79.691	43.052	16.36	7.723	13.762	43.494	11.798	14.965	19.157	13.672	16.294	35.578	22.658	28.447	16.03	9.01	22.763	11.218
318.6	76.961	40.282	50.191	39.02	26.137	41.95	22.959	15.745	54.807	26.589	61.582	32.653	48.349	37.123	55.312	38.833	52.464	30.594	79.77	43.11	16.369	7.731	13.774	43.533	11.811	14.977	19.165	13.68	16.309	35.603	22.642	28.455	16.041	9.018	22.783	11.224
318.81	77.058	40.339	50.241	39.068	26.174	41.988	22.975	15.759	54.848	26.621	61.662	32.664	48.393	37.134	55.348	38.818	52.478	30.595	79.844	43.143	16.379	7.736	13.777	43.566	11.821	14.985	19.172	13.689	16.314	35.63	22.617	28.467	16.051	9.022	22.803	11.232
319.03	77.159	40.392	50.291	39.114	26.205	42.033	22.988	15.773	54.894	26.65	61.684	32.662	48.383	37.162	55.365	38.79	52.511	30.601	79.904	43.158	16.385	7.741	13.786	43.597	11.826	14.991	19.181	13.696	16.32	35.657	22.618	28.45	16.06	9.028	22.821	11.232
319.24	77.258	40.443	50.344	39.158	26.233	42.068	23.006	15.782	54.934	26.678	61.727	32.687	48.397	37.179	55.407	38.762	52.535	30.62	80.009	43.137	16.391	7.744	13.793	43.623	11.834	14.997	19.188	13.695	16.326	35.679	22.627	28.434	16.068	9.033	22.835	11.238
319.45	77.346	40.503	50.396	39.206	26.258	42.105	23.022	15.795	54.975	26.71	61.783	32.703	48.402	37.207	55.474	38.793	52.579	30.626	80.091	43.156	16.393	7.749	13.8	43.651	11.844	15.004	19.193	13.699	16.334	35.704	22.663	28.452	16.078	9.037	22.853	11.242
319.67	77.438	40.559	50.45	39.254	26.282	42.148	23.043	15.805	55.013	26.744	61.829	32.694	48.391	37.229	55.512	38.786	52.597	30.597	80.208	43.149	16.403	7.758	13.804	43.673	11.851	15.012	19.199	13.701	16.337	35.723	22.6	28.423	16.088	9.044	22.869	11.245
319.88	77.529	40.607	50.494	39.297	26.307	42.187	23.061	15.815	55.051	26.777	61.887	32.723	48.425	37.243	55.583	38.811	52.589	30.611	80.297	43.184	16.408	7.763	13.808	43.693	11.856	15.02	19.205	13.702	16.342	35.748	22.601	28.431	16.094	9.047	22.883	11.248
320.1	77.623	40.658	50.54	39.345	26.335	42.223	23.08	15.829	55.085	26.805	61.939	32.733	48.405	37.266	55.572	38.837	52.572	30.618	80.39	43.215	16.413	7.767	13.813	43.717	11.866	15.026	19.211	13.703	16.351	35.769	22.569	28.423	16.106	9.056	22.9	11.254
320.31	77.703	40.702	50.591	39.389	26.359	42.253	23.093	15.84	55.124	26.836	62.006	32.71	48.439	37.314	55.572	38.826	52.632	30.629	80.511	43.228	16.417	7.77	13.818	43.745	11.872	15.032	19.223	13.705	16.359	35.79	22.565	28.419	16.117	9.06	22.914	11.257
320.52	77.787	40.75	50.644	39.428	26.385	42.281	23.107	15.851	55.158	26.865	62.038	32.749	48.457	37.322	55.581	38.796	52.645	30.653	80.558	43.254	16.421	7.773	13.823	43.771	11.878	15.04	19.228	13.707	16.368	35.813	22.558	28.409	16.124	9.066	22.927	11.259
320.74	77.865	40.789	50.694	39.461	26.408	42.312	23.123	15.856	55.191	26.89	62.076	32.837	48.527	37.391	55.654	38.81	52.658	30.675	80.678	43.328	16.423	7.773	13.825	43.798	11.881	15.042	19.228	13.706	16.369	35.832	22.569	28.498	16.133	9.06	22.935	11.254
320.95	77.953	40.834	50.734	39.502	26.436	42.347	23.135	15.863	55.224	26.92	62.112	32.877	48.551	37.415	55.68	38.851	52.686	30.692	80.75	43.338	16.428	7.78	13.828	43.821	11.885	15.046	19.233	13.71	16.374	35.856	22.554	28.522	16.14	9.066	22.952	11.26
321.16	78.034	40.88	50.781	39.534	26.461	42.382	23.149	15.874	55.25	26.947	62.126	32.912	48.574	37.454	55.686	38.85	52.702	30.736	80.834	43.363	16.432	7.784	13.835	43.85	11.892	15.057	19.239	13.712	16.38	35.872	22.556	28.493	16.149	9.075	22.965	11.266
321.38	78.112	40.928	50.825	39.573	26.484	42.417	23.166	15.887	55.283	26.974	62.174	32.912	48.548	37.5	55.734	38.862	52.705	30.75	80.887	43.375	16.439	7.79	13.84	43.874	11.899	15.062	19.247	13.72	16.383	35.898	22.544	28.468	16.159	9.085	22.977	11.268
321.59	78.185	40.973	50.867	39.608	26.507	42.446	23.178	15.893	55.312	26.999	62.205	32.894	48.577	37.517	55.806	38.854	52.714	30.786	80.941	43.385	16.445	7.793	13.846	43.893	11.901	15.068	19.248	13.721	16.388	35.914	22.516	28.456	16.164	9.087	22.987	11.27
321.8	78.257	41.017	50.906	39.646	26.536	42.476	23.198	15.9	55.344	27.026	62.254	32.925	48.6	37.544	55.87	38.888	52.76	30.786	81.028	43.407	16.448	7.796	13.852	43.915	11.91	15.078	19.254	13.726	16.395	35.932	22.555	28.475	16.172	9.092	23.001	11.276
322.02	78.33	41.061	50.949	39.693	26.563	42.507	23.213	15.91	55.377	27.055	62.305	32.939	48.611	37.562	55.892	38.882	52.75	30.767	81.081	43.44	16.451	7.801	13.862	43.939	11.92	15.092	19.259	13.731	16.406	35.952	22.551	28.469	16.189	9.103	23.014	11.282
322.23	78.409	41.105	50.992	39.729	26.588	42.533	23.229	15.917	55.405	27.081	62.356	32.932	48.623	37.583	55.938	38.891	52.792	30.783	81.14	43.431	16.457	7.804	13.868	43.958	11.927	15.098	19.267	13.729	16.414	35.968	22.544	28.476	16.196	9.106	23.024	11.286
322.44	78.479	41.144	51.027	39.766	26.61	42.561	23.239	15.927	55.429	27.102	62.39	32.991	48.641	37.599	55.965	38.881	52.789	30.808	81.223	43.438	16.46	7.808	13.875	43.974	11.931	15.102	19.268	13.726	16.417	35.978	22.543	28.497	16.203	9.109	23.03	11.284
322.66	78.548	41.188	51.062	39.8	26.635	42.594	23.252	15.932	55.448	27.121	62.431	33.037	48.632	37.635	56.009	38.908	52.822	30.808	81.296	43.476	16.46	7.813	13.878	43.992	11.937	15.108	19.271	13.73	16.423	35.996	22.559	28.487	16.211	9.11	23.043	11.286
322.87	78.619	41.231	51.1	39.835	26.659	42.619	23.266	15.941	55.475	27.147	62.509	33.074	48.645	37.691	56.022	38.948	52.858	30.809	81.398	43.52	16.466	7.82	13.882	44.01	11.944	15.113	19.277	13.733	16.431	36.013	22.622	28.493	16.218	9.113	23.058	11.286
323.08	78.689	41.277	51.139	39.873	26.681	42.644	23.274	15.949	55.495	27.17	62.575	33.065	48.65	37.663	56.051	38.923	52.847	30.809	81.466	43.495	16.469	7.823	13.884	44.023	11.949	15.113	19.277	13.736	16.437	36.022	22.598	28.476	16.223	9.117	23.067	11.286
323.3	78.76	41.317	51.169	39.904	26.702	42.672	23.285	15.953	55.516	27.19	62.63	33.083	48.675	37.703	56.08	38.94	52.825	30.818	81.53	43.512	16.472	7.825	13.888	44.039	11.954	15.115	19.276	13.735	16.438	36.033	22.582	28.459	16.226	9.12	23.075	11.284
323.51	78.819	41.355	51.206	39.937	26.721	42.699	23.3	15.959	55.538	27.212	62.678	33.099	48.669	37.684	56.101	38.959	52.82	30.844	81.574	43.545	16.475	7.831	13.892	44.053	11.959	15.119	19.279	13.737	16.444	36.052	22.56	28.476	16.232	9.127	23.086	11.285
323.72	78.878	41.393	51.239	39.97	26.74	42.726	23.316	15.966	55.553	27.241	62.767	33.142	48.689	37.685	56.139	38.985	52.82	30.865	81.595	43.598	16.477	7.836	13.895	44.07	11.965	15.125	19.284	13.74	16.452	36.069	22.591	28.481	16.243	9.136	23.099	11.293
323.94	78.931	41.43	51.277	40.005	26.762	42.75	23.332	15.972	55.57	27.264	62.782	33.164	48.685	37.697	56.122	39.003	52.792	30.846	81.686	43.609	16.482	7.837	13.896	44.088	11.973	15.126	19.287	13.743	16.46	36.082	22.584	28.48	16.249	9.14	23.103	11.292
324.15	78.991	41.469	51.307	40.033	26.778	42.78	23.343	15.977	55.586	27.282	62.857	33.18	48.667	37.67	56.145	39.011	52.789	30.829	81.703	43.63	16.482	7.837	13.895	44.1	11.972	15.128	19.284	13.739	16.458	36.089	22.592	28.5	16.25	9.138	23.113	11.289
324.36	79.045	41.504	51.335	40.064	26.797	42.8	23.352	15.981	55.608	27.304	62.908	33.235	48.677	37.708	56.161	39.032	52.808	30.854	81.768	43.634	16.483	7.84	13.893	44.11	11.979	15.132	19.288	13.739	16.465	36.098	22.613	28.518	16.256	9.141	23.121	11.288
324.58	79.107	41.539	51.362	40.094	26.813	42.825	23.364	15.987	55.629	27.324	62.935	33.254	48.688	37.73	56.18	39.022	52.833	30.856	81.867	43.662	16.488	7.846	13.897	44.123	11.985	15.133	19.282	13.741	16.472	36.11	22.602	28.527	16.266	9.149	23.131	11.291
324.79	79.169	41.571	51.38	40.123	26.834	42.852	23.374	15.992	55.645	27.343	63.011	33.246	48.678	37.726	56.199	39.005	52.861	30.867	81.94	43.686	16.49	7.851	13.901	44.131	11.988	15.136	19.286	13.74	16.477	36.118	22.593	28.522	16.27	9.154	23.141	11.294
325	79.224	41.604	51.404	40.15	26.853	42.872	23.382	15.995	55.659	27.36	63.077	33.245	48.676	37.756	56.218	39.046	52.871	30.874	82.02	43.712	16.489	7.856	13.903	44.137	11.991	15.137	19.283	13.74	16.477	36.126	22.602	28.524	16.273	9.153	23.147	11.292
325.22	79.28	41.641	51.426	40.174	26.871	42.893	23.396	16.003	55.676	27.378	63.156	33.26	48.675	37.736	56.222	39.06	52.869	30.893	82.116	43.696	16.494	7.862	13.905	44.152	11.997	15.142	19.286	13.74	16.479	36.14	22.596	28.499	16.281	9.159	23.156	11.297
325.43	79.331	41.671	51.446	40.198	26.89	42.912	23.406	16.01	55.688	27.4	63.173	33.247	48.66	37.741	56.267	39.051	52.857	30.902	82.145	43.715	16.499	7.866	13.909	44.167	12.007	15.149	19.292	13.743	16.486	36.151	22.598	28.492	16.29	9.166	23.163	11.299
325.64	79.378	41.694	51.469	40.229	26.906	42.93	23.414	16.017	55.699	27.418	63.166	33.271	48.624	37.774	56.301	39.038	52.868	30.95	82.223	43.725	16.502	7.868	13.912	44.172	12.005	15.147	19.29	13.745	16.49	36.156	22.566	28.48	16.291	9.17	23.171	11.299
325.86	79.426	41.719	51.487	40.255	26.919	42.945	23.418	16.016	55.71	27.434	63.176	33.289	48.614	37.766	56.308	39.049	52.876	30.957	82.286	43.695	16.501	7.866	13.913	44.176	12.008	15.147	19.286	13.74	16.489	36.157	22.566	28.457	16.297	9.167	23.176	11.292
326.07	79.477	41.748	51.512	40.28	26.934	42.965	23.428	16.02	55.727	27.452	63.213	33.271	48.597	37.759	56.297	39.04	52.871	30.939	82.352	43.701	16.506	7.87	13.916	44.186	12.014	15.148	19.289	13.741	16.493	36.165	22.559	28.427	16.301	9.173	23.185	11.294
326.28	79.522	41.779	51.532	40.307	26.951	42.985	23.442	16.028	55.741	27.479	63.248	33.33	48.547	37.752	56.298	39.044	52.846	30.926	82.407	43.71	16.51	7.875	13.921	44.196	12.023	15.152	19.293	13.743	16.502	36.174	22.579	28.439	16.308	9.182	23.191	11.297
326.5	79.563	41.811	51.552	40.333	26.965	43.004	23.447	16.033	55.748	27.498	63.297	33.328	48.549	37.761	56.294	39.033	52.83	30.906	82.463	43.679	16.508	7.877	13.92	44.204	12.023	15.153	19.291	13.747	16.505	36.177	22.546	28.411	16.31	9.186	23.196	11.299
326.71	79.606	41.837	51.57	40.359	26.983	43.019	23.455	16.04	55.757	27.515	63.332	33.335	48.544	37.757	56.287	38.993	52.826	30.877	82.504	43.675	16.511	7.88	13.922	44.217	12.023	15.152	19.29	13.747	16.505	36.181	22.555	28.412	16.313	9.19	23.202	11.295
326.92	79.648	41.864	51.59	40.382	26.996	43.038	23.463	16.047	55.767	27.534	63.347	33.355	48.568	37.758	56.249	38.977	52.842	30.86	82.559	43.681	16.508	7.88	13.926	44.224	12.03	15.155	19.29	13.747	16.509	36.191	22.545	28.445	16.319	9.196	23.205	11.297
327.14	79.688	41.894	51.609	40.41	27.014	43.056	23.478	16.057	55.784	27.556	63.406	33.357	48.562	37.762	56.28	38.978	52.856	30.857	82.576	43.716	16.516	7.888	13.933	44.231	12.041	15.162	19.291	13.751	16.515	36.194	22.515	28.464	16.326	9.207	23.217	11.303
327.35	79.725	41.917	51.628	40.436	27.028	43.07	23.484	16.062	55.794	27.573	63.479	33.365	48.602	37.778	56.281	38.977	52.887	30.863	82.584	43.743	16.518	7.891	13.935	44.235	12.043	15.163	19.291	13.754	16.515	36.194	22.535	28.512	16.334	9.211	23.224	11.303
327.56	79.765	41.943	51.642	40.451	27.039	43.086	23.491	16.064	55.798	27.586	63.549	33.349	48.598	37.761	56.289	38.982	52.903	30.852	82.592	43.753	16.518	7.892	13.936	44.237	12.044	15.163	19.29	13.749	16.515	36.19	22.53	28.491	16.336	9.214	23.224	11.3
327.77	79.795	41.968	51.659	40.472	27.053	43.101	23.5	16.07	55.805	27.607	63.558	33.334	48.596	37.743	56.277	38.961	52.883	30.87	82.587	43.777	16.517	7.894	13.937	44.245	12.046	15.167	19.29	13.751	16.518	36.19	22.52	28.474	16.342	9.219	23.227	11.307
327.99	79.827	41.991	51.674	40.492	27.068	43.122	23.51	16.08	55.813	27.626	63.585	33.367	48.594	37.759	56.241	38.972	52.924	30.904	82.635	43.798	16.519	7.9	13.944	44.252	12.056	15.171	19.294	13.755	16.526	36.197	22.533	28.48	16.353	9.225	23.237	11.308
328.2	79.867	42.011	51.687	40.511	27.086	43.139	23.515	16.085	55.819	27.642	63.628	33.354	48.567	37.754	56.282	38.983	52.957	30.908	82.694	43.819	16.519	7.903	13.946	44.26	12.064	15.174	19.291	13.755	16.528	36.204	22.558	28.459	16.355	9.227	23.245	11.31
328.41	79.893	42.035	51.696	40.529	27.098	43.15	23.519	16.083	55.819	27.657	63.671	33.37	48.569	37.714	56.267	38.938	52.967	30.875	82.699	43.825	16.52	7.899	13.949	44.263	12.065	15.176	19.291	13.755	16.525	36.202	22.551	28.44	16.353	9.229	23.244	11.305
328.63	79.926	42.063	51.712	40.55	27.105	43.165	23.529	16.091	55.825	27.675	63.714	33.365	48.572	37.757	56.244	38.952	52.947	30.886	82.753	43.823	16.523	7.905	13.952	44.267	12.07	15.184	19.295	13.758	16.532	36.206	22.549	28.436	16.358	9.234	23.253	11.305
328.84	79.955	42.093	51.728	40.571	27.123	43.18	23.539	16.098	55.831	27.692	63.785	33.432	48.612	37.802	56.244	38.992	53.002	30.951	82.787	43.87	16.524	7.912	13.957	44.273	12.077	15.191	19.299	13.762	16.542	36.214	22.568	28.501	16.37	9.242	23.262	11.311
329.05	79.983	42.113	51.743	40.597	27.132	43.191	23.546	16.103	55.837	27.713	63.803	33.426	48.598	37.79	56.251	39.023	53.02	30.941	82.779	43.866	16.527	7.915	13.963	44.282	12.078	15.196	19.299	13.767	16.543	36.219	22.578	28.501	16.378	9.25	23.266	11.313
329.27	80.014	42.137	51.754	40.616	27.142	43.195	23.551	16.105	55.843	27.72	63.826	33.437	48.589	37.813	56.223	39.013	53.028	30.931	82.844	43.86	16.523	7.918	13.963	44.28	12.078	15.196	19.295	13.764	16.541	36.224	22.576	28.496	16.379	9.25	23.265	11.31
329.48	80.042	42.158	51.764	40.636	27.155	43.211	23.561	16.107	55.852	27.732	63.852	33.455	48.616	37.805	56.192	39.034	53.043	30.939	82.83	43.856	16.526	7.922	13.964	44.285	12.08	15.201	19.295	13.766	16.544	36.226	22.598	28.479	16.383	9.254	23.269	11.309
329.69	80.059	42.181	51.775	40.655	27.166	43.223	23.567	16.109	55.857	27.752	63.898	33.464	48.613	37.821	56.188	39.047	53.031	30.935	82.871	43.865	16.528	7.924	13.965	44.292	12.085	15.206	19.296	13.771	16.546	36.229	22.636	28.479	16.39	9.257	23.275	11.313
329.9	80.09	42.197	51.787	40.67	27.172	43.239	23.569	16.11	55.859	27.762	63.92	33.495	48.587	37.851	56.177	39.048	53.011	30.963	82.888	43.854	16.529	7.923	13.967	44.287	12.086	15.205	19.294	13.768	16.545	36.23	22.65	28.427	16.395	9.258	23.273	11.309
330.12	80.113	42.219	51.791	40.683	27.183	43.247	23.575	16.109	55.861	27.773	63.932	33.526	48.566	37.847	56.154	39.032	52.957	30.941	82.9	43.849	16.527	7.923	13.967	44.286	12.085	15.205	19.294	13.765	16.545	36.232	22.629	28.401	16.397	9.259	23.276	11.308
330.33	80.134	42.239	51.806	40.698	27.192	43.257	23.582	16.115	55.857	27.788	63.977	33.536	48.583	37.868	56.167	39.027	52.938	30.954	82.894	43.814	16.529	7.928	13.966	44.283	12.087	15.211	19.296	13.766	16.549	36.231	22.642	28.409	16.405	9.261	23.275	11.31
330.54	80.161	42.254	51.817	40.718	27.204	43.269	23.588	16.122	55.865	27.807	64.005	33.559	48.604	37.876	56.165	39.038	52.9	30.968	82.92	43.806	16.535	7.932	13.97	44.285	12.094	15.219	19.297	13.772	16.554	36.23	22.657	28.439	16.414	9.268	23.283	11.315
330.76	80.181	42.275	51.821	40.732	27.211	43.279	23.592	16.118	55.861	27.818	64.034	33.577	48.563	37.883	56.156	39.02	52.909	30.97	82.924	43.788	16.533	7.934	13.967	44.28	12.094	15.217	19.292	13.772	16.55	36.227	22.677	28.422	16.418	9.268	23.28	11.308
330.97	80.2	42.289	51.818	40.751	27.219	43.287	23.592	16.119	55.866	27.824	64.083	33.579	48.544	37.893	56.136	39.013	52.888	30.99	82.94	43.796	16.53	7.935	13.964	44.283	12.092	15.219	19.286	13.769	16.547	36.221	22.684	28.407	16.419	9.267	23.282	11.305
331.18	80.222	42.308	51.823	40.765	27.222	43.292	23.596	16.119	55.866	27.835	64.12	33.583	48.549	37.924	56.161	39.034	52.873	30.986	82.958	43.772	16.524	7.937	13.963	44.282	12.093	15.217	19.282	13.767	16.548	36.223	22.679	28.408	16.42	9.272	23.283	11.305
331.4	80.241	42.323	51.829	40.775	27.234	43.301	23.604	16.123	55.864	27.853	64.13	33.571	48.534	37.933	56.1	39.037	52.853	30.95	82.916	43.746	16.527	7.94	13.965	44.283	12.098	15.218	19.283	13.768	16.552	36.22	22.675	28.429	16.427	9.28	23.288	11.306
331.61	80.259	42.34	51.834	40.792	27.242	43.315	23.613	16.124	55.861	27.864	64.16	33.59	48.563	37.95	56.128	39.046	52.827	30.943	82.939	43.759	16.529	7.941	13.965	44.276	12.105	15.218	19.286	13.767	16.555	36.215	22.668	28.426	16.432	9.284	23.291	11.306
331.82	80.286	42.355	51.834	40.808	27.249	43.324	23.616	16.121	55.86	27.873	64.193	33.55	48.539	37.951	56.116	39.029	52.797	30.93	82.962	43.733	16.526	7.939	13.965	44.27	12.106	15.217	19.281	13.76	16.553	36.212	22.627	28.398	16.434	9.284	23.292	11.302
332.03	80.294	42.374	51.836	40.825	27.259	43.328	23.62	16.124	55.859	27.88	64.196	33.544	48.496	37.97	56.11	39.024	52.765	30.927	82.95	43.735	16.526	7.943	13.966	44.267	12.111	15.218	19.279	13.759	16.557	36.207	22.625	28.394	16.44	9.29	23.293	11.305
332.25	80.311	42.391	51.839	40.837	27.265	43.332	23.63	16.127	55.863	27.894	64.196	33.557	48.498	37.95	56.129	38.996	52.749	30.924	82.956	43.719	16.53	7.949	13.966	44.27	12.121	15.221	19.279	13.762	16.561	36.206	22.597	28.393	16.447	9.293	23.297	11.305
332.46	80.316	42.405	51.847	40.848	27.275	43.339	23.635	16.13	55.86	27.905	64.219	33.546	48.503	37.968	56.098	38.977	52.743	30.906	82.949	43.753	16.53	7.951	13.967	44.272	12.125	15.22	19.279	13.763	16.566	36.205	22.594	28.386	16.45	9.297	23.298	11.307
332.67	80.324	42.414	51.85	40.863	27.282	43.347	23.637	16.13	55.851	27.914	64.257	33.569	48.518	37.964	56.055	38.942	52.718	30.9	82.953	43.749	16.529	7.954	13.97	44.27	12.128	15.222	19.276	13.758	16.565	36.196	22.567	28.377	16.451	9.303	23.298	11.307
332.89	80.338	42.431	51.852	40.875	27.291	43.355	23.639	16.131	55.845	27.921	64.288	33.599	48.507	37.947	56.035	38.972	52.714	30.9	82.947	43.768	16.53	7.959	13.968	44.269	12.129	15.225	19.276	13.761	16.568	36.189	22.559	28.365	16.456	9.309	23.299	11.306
333.1	80.353	42.446	51.855	40.893	27.304	43.363	23.644	16.134	55.847	27.936	64.32	33.624	48.505	37.991	56.051	38.983	52.715	30.885	82.984	43.777	16.535	7.962	13.974	44.271	12.137	15.228	19.278	13.762	16.574	36.19	22.589	28.379	16.466	9.32	23.307	11.31
333.31	80.362	42.459	51.856	40.905	27.313	43.368	23.651	16.135	55.846	27.941	64.34	33.622	48.497	38.013	56.036	38.951	52.689	30.888	82.982	43.781	16.537	7.966	13.973	44.264	12.14	15.229	19.279	13.763	16.576	36.186	22.584	28.337	16.469	9.321	23.308	11.312
333.52	80.369	42.472	51.856	40.919	27.318	43.374	23.652	16.135	55.836	27.949	64.367	33.593	48.447	38.026	56.01	38.926	52.675	30.824	82.994	43.743	16.537	7.968	13.974	44.261	12.143	15.228	19.276	13.76	16.579	36.184	22.553	28.265	16.474	9.325	23.309	11.312
333.74	80.385	42.481	51.859	40.929	27.324	43.375	23.655	16.135	55.833	27.958	64.342	33.619	48.43	38.043	56	38.945	52.67	30.804	83.029	43.736	16.538	7.976	13.975	44.257	12.145	15.229	19.274	13.76	16.582	36.179	22.546	28.249	16.473	9.328	23.308	11.311
333.95	80.395	42.496	51.862	40.94	27.329	43.384	23.661	16.141	55.829	27.974	64.365	33.629	48.43	38.03	56.014	38.939	52.645	30.841	83.047	43.721	16.541	7.978	13.983	44.255	12.151	15.237	19.279	13.763	16.583	36.183	22.581	28.23	16.478	9.337	23.309	11.315
334.16	80.404	42.514	51.865	40.946	27.337	43.393	23.666	16.146	55.826	27.986	64.372	33.628	48.427	38.045	55.976	38.935	52.637	30.809	83.04	43.721	16.545	7.984	13.989	44.255	12.156	15.239	19.28	13.764	16.586	36.183	22.55	28.23	16.487	9.344	23.316	11.318
334.37	80.414	42.527	51.861	40.953	27.344	43.396	23.669	16.146	55.822	27.994	64.391	33.635	48.412	38.046	55.966	38.945	52.657	30.815	83.044	43.722	16.542	7.986	13.989	44.248	12.159	15.241	19.276	13.763	16.586	36.181	22.55	28.249	16.492	9.347	23.316	11.316
334.59	80.425	42.54	51.857	40.968	27.347	43.406	23.669	16.146	55.816	28.004	64.398	33.658	48.398	38.058	55.946	38.937	52.663	30.821	83.048	43.73	16.542	7.987	13.987	44.247	12.159	15.243	19.269	13.763	16.587	36.175	22.542	28.229	16.496	9.35	23.322	11.316
334.8	80.426	42.552	51.852	40.976	27.352	43.41	23.674	16.15	55.814	28.016	64.42	33.688	48.368	38.071	55.91	38.954	52.657	30.82	83.073	43.756	16.546	7.993	13.991	44.24	12.169	15.247	19.27	13.763	16.59	36.175	22.55	28.242	16.499	9.359	23.329	11.319
335.01	80.436	42.564	51.847	40.985	27.361	43.417	23.675	16.154	55.81	28.027	64.445	33.695	48.374	38.061	55.912	38.947	52.641	30.802	83.085	43.795	16.546	7.999	13.996	44.241	12.175	15.249	19.272	13.766	16.592	36.17	22.542	28.237	16.503	9.361	23.331	11.32
335.22	80.44	42.575	51.842	40.995	27.361	43.419	23.677	16.157	55.8	28.032	64.441	33.72	48.363	38.087	55.931	38.952	52.609	30.808	83.102	43.766	16.542	7.997	13.991	44.235	12.175	15.245	19.271	13.762	16.585	36.168	22.533	28.237	16.506	9.365	23.329	11.318
335.44	80.449	42.584	51.841	41.002	27.367	43.418	23.681	16.158	55.79	28.041	64.487	33.747	48.359	38.07	55.926	38.932	52.598	30.806	83.115	43.793	16.539	7.994	13.99	44.228	12.177	15.249	19.267	13.761	16.589	36.163	22.538	28.251	16.506	9.365	23.326	11.314
335.65	80.451	42.591	51.84	41.011	27.37	43.421	23.683	16.16	55.79	28.053	64.532	33.782	48.343	38.081	55.944	38.922	52.579	30.855	83.112	43.806	16.538	7.996	13.993	44.221	12.182	15.252	19.265	13.76	16.594	36.158	22.566	28.249	16.514	9.37	23.324	11.314
335.86	80.448	42.603	51.837	41.019	27.369	43.419	23.681	16.156	55.782	28.059	64.534	33.787	48.324	38.051	55.896	38.935	52.564	30.838	83.127	43.82	16.532	7.996	13.988	44.212	12.185	15.25	19.263	13.757	16.592	36.151	22.55	28.225	16.516	9.372	23.324	11.311
336.08	80.448	42.612	51.829	41.025	27.372	43.423	23.678	16.153	55.774	28.061	64.498	33.752	48.275	38.022	55.875	38.887	52.519	30.805	83.142	43.78	16.531	7.995	13.985	44.209	12.186	15.247	19.259	13.75	16.587	36.147	22.519	28.196	16.517	9.374	23.323	11.306
336.29	80.454	42.618	51.826	41.027	27.378	43.426	23.681	16.154	55.763	28.061	64.478	33.774	48.275	38.027	55.852	38.886	52.497	30.8	83.172	43.79	16.53	7.999	13.985	44.199	12.186	15.247	19.255	13.751	16.589	36.142	22.517	28.194	16.519	9.374	23.321	11.306
336.5	80.448	42.63	51.829	41.035	27.386	43.43	23.683	16.159	55.753	28.068	64.552	33.821	48.299	38.064	55.835	38.891	52.493	30.832	83.147	43.798	16.533	8.002	13.989	44.192	12.191	15.253	19.256	13.754	16.591	36.139	22.54	28.208	16.527	9.384	23.328	11.312
336.71	80.446	42.639	51.826	41.04	27.393	43.432	23.685	16.165	55.747	28.077	64.559	33.808	48.3	38.067	55.845	38.868	52.454	30.825	83.121	43.778	16.534	8.009	13.989	44.191	12.196	15.259	19.254	13.756	16.594	36.13	22.525	28.195	16.533	9.389	23.324	11.319
336.93	80.442	42.645	51.825	41.043	27.398	43.429	23.678	16.158	55.737	28.076	64.564	33.816	48.282	38.074	55.806	38.849	52.418	30.771	83.109	43.738	16.531	8.008	13.989	44.178	12.192	15.256	19.244	13.746	16.591	36.116	22.485	28.179	16.534	9.387	23.318	11.311
337.14	80.441	42.656	51.827	41.05	27.403	43.433	23.683	16.161	55.727	28.081	64.617	33.819	48.255	38.079	55.837	38.841	52.394	30.76	83.092	43.756	16.532	8.01	13.994	44.174	12.198	15.259	19.243	13.748	16.596	36.11	22.504	28.172	16.543	9.396	23.321	11.313
337.35	80.439	42.662	51.825	41.057	27.41	43.436	23.684	16.165	55.722	28.09	64.635	33.849	48.282	38.085	55.822	38.867	52.389	30.789	83.134	43.803	16.533	8.014	13.994	44.164	12.202	15.264	19.241	13.752	16.601	36.104	22.523	28.198	16.551	9.402	23.322	11.317
337.56	80.439	42.67	51.824	41.06	27.411	43.437	23.689	16.164	55.715	28.097	64.636	33.837	48.256	38.08	55.826	38.878	52.362	30.781	83.148	43.825	16.532	8.018	13.997	44.159	12.204	15.263	19.238	13.75	16.604	36.099	22.512	28.207	16.553	9.407	23.321	11.318
337.78	80.437	42.673	51.816	41.063	27.414	43.436	23.69	16.161	55.701	28.097	64.631	33.828	48.239	38.1	55.841	38.893	52.339	30.761	83.124	43.822	16.53	8.014	13.997	44.154	12.201	15.259	19.229	13.745	16.6	36.087	22.508	28.209	16.553	9.405	23.313	11.314
337.99	80.433	42.686	51.81	41.069	27.417	43.434	23.692	16.165	55.693	28.103	64.656	33.847	48.196	38.12	55.838	38.884	52.328	30.761	83.128	43.815	16.526	8.011	13.998	44.147	12.202	15.259	19.227	13.744	16.599	36.08	22.513	28.215	16.554	9.407	23.313	11.312
338.2	80.432	42.693	51.806	41.073	27.421	43.431	23.695	16.168	55.688	28.111	64.677	33.839	48.183	38.087	55.819	38.877	52.321	30.735	83.121	43.812	16.523	8.014	14.001	44.144	12.208	15.262	19.224	13.747	16.599	36.074	22.494	28.185	16.563	9.415	23.319	11.313
338.41	80.425	42.702	51.8	41.073	27.424	43.435	23.69	16.167	55.678	28.115	64.672	33.83	48.183	38.125	55.807	38.849	52.305	30.758	83.102	43.787	16.522	8.018	14.004	44.137	12.212	15.266	19.224	13.748	16.602	36.066	22.474	28.186	16.567	9.421	23.318	11.312
338.63	80.42	42.711	51.796	41.074	27.429	43.436	23.693	16.168	55.668	28.122	64.645	33.837	48.175	38.1	55.825	38.859	52.271	30.781	83.126	43.774	16.521	8.023	14.005	44.129	12.213	15.264	19.221	13.746	16.599	36.054	22.448	28.173	16.574	9.43	23.318	11.313
338.84	80.417	42.717	51.786	41.077	27.431	43.436	23.696	16.17	55.654	28.13	64.632	33.844	48.166	38.1	55.82	38.853	52.251	30.729	83.096	43.751	16.519	8.029	14.004	44.122	12.217	15.265	19.217	13.746	16.598	36.045	22.407	28.138	16.581	9.433	23.319	11.314
339.05	80.409	42.721	51.779	41.079	27.43	43.434	23.694	16.172	55.647	28.131	64.619	33.823	48.151	38.083	55.812	38.831	52.22	30.727	83.118	43.746	16.515	8.028	14.003	44.108	12.219	15.265	19.214	13.746	16.598	36.042	22.4	28.11	16.586	9.44	23.32	11.309
339.26	80.404	42.728	51.773	41.083	27.437	43.432	23.697	16.173	55.633	28.135	64.626	33.832	48.133	38.077	55.809	38.809	52.222	30.715	83.1	43.736	16.518	8.031	14.005	44.1	12.22	15.266	19.212	13.744	16.601	36.037	22.415	28.11	16.592	9.442	23.321	11.311
339.47	80.402	42.736	51.761	41.083	27.433	43.426	23.697	16.171	55.626	28.139	64.645	33.825	48.11	38.037	55.811	38.81	52.173	30.69	83.11	43.712	16.513	8.032	14.002	44.089	12.22	15.259	19.21	13.739	16.6	36.03	22.401	28.067	16.594	9.443	23.314	11.307
339.69	80.391	42.738	51.755	41.083	27.435	43.425	23.696	16.168	55.616	28.14	64.629	33.84	48.074	38.035	55.798	38.796	52.148	30.686	83.107	43.705	16.512	8.035	14.002	44.08	12.221	15.26	19.201	13.736	16.599	36.024	22.387	28.059	16.599	9.445	23.31	11.306
339.9	80.383	42.747	51.743	41.086	27.44	43.424	23.692	16.165	55.609	28.144	64.657	33.865	48.045	38.031	55.786	38.784	52.144	30.701	83.096	43.738	16.505	8.036	14.001	44.068	12.221	15.258	19.202	13.733	16.6	36.019	22.417	28.075	16.606	9.45	23.311	11.305
340.11	80.376	42.749	51.732	41.086	27.44	43.423	23.696	16.166	55.597	28.15	64.655	33.892	48.01	38.024	55.797	38.76	52.116	30.683	83.049	43.711	16.501	8.035	14.001	44.061	12.223	15.254	19.199	13.73	16.601	36.011	22.424	28.06	16.61	9.45	23.304	11.306
340.32	80.369	42.752	51.721	41.088	27.438	43.423	23.694	16.167	55.58	28.155	64.623	33.861	47.994	38.015	55.733	38.719	52.083	30.656	83.036	43.702	16.502	8.036	14	44.05	12.224	15.258	19.195	13.729	16.601	36.004	22.408	28.033	16.612	9.453	23.297	11.303
340.54	80.359	42.751	51.713	41.092	27.444	43.424	23.694	16.166	55.562	28.156	64.622	33.84	47.946	38.003	55.723	38.672	52.083	30.635	83.029	43.673	16.5	8.038	13.998	44.038	12.224	15.256	19.192	13.727	16.598	35.993	22.371	28.042	16.618	9.455	23.298	11.299
340.75	80.358	42.759	51.705	41.096	27.447	43.42	23.695	16.171	55.559	28.164	64.644	33.875	47.926	38.02	55.718	38.648	52.067	30.64	83.028	43.664	16.505	8.045	14.003	44.029	12.23	15.258	19.193	13.73	16.605	35.99	22.362	28.015	16.628	9.463	23.299	11.305
340.96	80.356	42.762	51.695	41.096	27.446	43.419	23.695	16.168	55.553	28.165	64.658	33.865	47.903	38.033	55.695	38.645	52.006	30.625	83.017	43.669	16.501	8.048	14.004	44.022	12.231	15.258	19.191	13.728	16.6	35.979	22.377	28.001	16.63	9.465	23.293	11.301
341.17	80.346	42.763	51.683	41.099	27.444	43.413	23.694	16.165	55.54	28.165	64.653	33.859	47.898	38.045	55.683	38.605	51.977	30.638	83.009	43.673	16.496	8.049	14	44.014	12.231	15.255	19.181	13.727	16.595	35.973	22.377	28.01	16.633	9.465	23.287	11.299
341.39	80.327	42.766	51.665	41.101	27.441	43.407	23.692	16.168	55.529	28.167	64.62	33.841	47.866	38.025	55.643	38.57	51.968	30.598	82.962	43.651	16.497	8.048	13.999	44.005	12.232	15.254	19.177	13.722	16.595	35.959	22.373	27.979	16.637	9.47	23.287	11.294
341.6	80.317	42.765	51.651	41.099	27.444	43.403	23.691	16.169	55.524	28.171	64.637	33.873	47.857	38.026	55.625	38.589	51.943	30.603	82.935	43.649	16.497	8.051	14.003	44.001	12.235	15.258	19.174	13.723	16.596	35.95	22.377	28.011	16.643	9.473	23.294	11.297
341.81	80.301	42.768	51.643	41.098	27.442	43.396	23.691	16.164	55.516	28.171	64.64	33.87	47.857	38.042	55.636	38.57	51.926	30.576	82.929	43.615	16.498	8.055	14.002	43.994	12.241	15.261	19.173	13.72	16.597	35.937	22.387	28.025	16.644	9.476	23.293	11.297
342.02	80.285	42.768	51.626	41.097	27.443	43.39	23.686	16.155	55.505	28.17	64.641	33.852	47.85	38.061	55.634	38.553	51.886	30.582	82.889	43.608	16.493	8.055	14	43.987	12.239	15.257	19.164	13.716	16.592	35.923	22.366	28.004	16.643	9.476	23.288	11.295
342.23	80.278	42.771	51.614	41.097	27.442	43.391	23.688	16.156	55.498	28.172	64.637	33.863	47.856	38.047	55.629	38.566	51.838	30.577	82.886	43.603	16.493	8.057	14.003	43.978	12.237	15.258	19.162	13.718	16.594	35.916	22.38	27.995	16.645	9.481	23.282	11.298
342.45	80.268	42.773	51.608	41.104	27.447	43.389	23.691	16.161	55.489	28.178	64.633	33.834	47.87	38.066	55.627	38.595	51.85	30.591	82.901	43.624	16.492	8.061	14.007	43.968	12.243	15.263	19.161	13.721	16.598	35.904	22.4	28.025	16.652	9.489	23.29	11.302
342.66	80.256	42.778	51.593	41.106	27.445	43.385	23.693	16.164	55.471	28.183	64.644	33.838	47.883	38.086	55.617	38.634	51.869	30.589	82.887	43.59	16.49	8.064	14.009	43.964	12.247	15.263	19.159	13.719	16.598	35.893	22.387	28.056	16.655	9.491	23.289	11.302
342.87	80.246	42.776	51.578	41.106	27.441	43.38	23.691	16.165	55.452	28.188	64.6	33.861	47.874	38.05	55.616	38.618	51.84	30.548	82.922	43.569	16.483	8.063	14.01	43.945	12.246	15.26	19.15	13.718	16.594	35.882	22.358	28.05	16.655	9.491	23.283	11.296
343.08	80.236	42.776	51.565	41.11	27.442	43.378	23.691	16.167	55.435	28.19	64.62	33.864	47.845	38.072	55.596	38.611	51.793	30.535	82.937	43.59	16.483	8.066	14.012	43.936	12.247	15.264	19.147	13.719	16.592	35.872	22.326	28.028	16.659	9.499	23.279	11.296
343.3	80.222	42.778	51.554	41.114	27.444	43.373	23.691	16.17	55.423	28.192	64.606	33.867	47.83	38.048	55.573	38.598	51.769	30.546	82.956	43.59	16.485	8.069	14.015	43.924	12.251	15.269	19.144	13.719	16.595	35.867	22.34	28.024	16.664	9.505	23.279	11.301
343.51	80.208	42.773	51.537	41.113	27.443	43.364	23.686	16.166	55.41	28.193	64.59	33.857	47.801	38.051	55.547	38.545	51.742	30.503	82.906	43.574	16.487	8.073	14.014	43.913	12.252	15.265	19.138	13.716	16.591	35.857	22.336	28.01	16.668	9.507	23.272	11.301
343.72	80.19	42.773	51.523	41.11	27.443	43.359	23.684	16.159	55.4	28.193	64.601	33.855	47.798	38.044	55.497	38.538	51.747	30.508	82.871	43.573	16.479	8.073	14.009	43.903	12.249	15.266	19.132	13.713	16.585	35.844	22.345	27.993	16.669	9.508	23.266	11.297
343.93	80.172	42.777	51.506	41.106	27.442	43.356	23.681	16.157	55.382	28.197	64.587	33.856	47.759	38.002	55.444	38.484	51.713	30.486	82.864	43.545	16.479	8.074	14.007	43.895	12.252	15.264	19.125	13.713	16.584	35.834	22.3	27.947	16.673	9.51	23.263	11.295
344.14	80.157	42.784	51.493	41.103	27.444	43.354	23.68	16.157	55.37	28.203	64.599	33.833	47.771	37.989	55.446	38.463	51.689	30.5	82.827	43.55	16.479	8.077	14.013	43.883	12.259	15.268	19.123	13.714	16.588	35.825	22.299	27.94	16.682	9.515	23.261	11.3
344.36	80.143	42.78	51.477	41.103	27.446	43.353	23.676	16.156	55.354	28.206	64.597	33.822	47.761	37.965	55.447	38.434	51.669	30.51	82.846	43.548	16.476	8.077	14.012	43.869	12.263	15.263	19.12	13.715	16.587	35.813	22.267	27.926	16.684	9.516	23.256	11.299
344.57	80.135	42.781	51.463	41.1	27.445	43.346	23.673	16.151	55.333	28.206	64.612	33.823	47.755	37.919	55.395	38.423	51.634	30.449	82.815	43.502	16.472	8.076	14.014	43.863	12.26	15.264	19.12	13.712	16.58	35.803	22.251	27.899	16.686	9.516	23.252	11.295
344.78	80.127	42.777	51.451	41.096	27.443	43.342	23.673	16.154	55.323	28.208	64.648	33.807	47.714	37.894	55.333	38.399	51.609	30.416	82.84	43.457	16.473	8.076	14.011	43.855	12.261	15.265	19.121	13.709	16.578	35.795	22.219	27.899	16.693	9.52	23.249	11.298
344.99	80.113	42.779	51.436	41.093	27.446	43.338	23.672	16.157	55.301	28.213	64.635	33.808	47.699	37.894	55.282	38.393	51.565	30.421	82.833	43.488	16.473	8.079	14.013	43.843	12.262	15.27	19.12	13.71	16.578	35.788	22.237	27.882	16.701	9.526	23.251	11.302
345.2	80.103	42.778	51.426	41.092	27.446	43.33	23.668	16.155	55.284	28.213	64.634	33.779	47.672	37.89	55.234	38.374	51.497	30.411	82.865	43.461	16.472	8.084	14.015	43.833	12.263	15.27	19.12	13.706	16.578	35.77	22.247	27.851	16.707	9.529	23.251	11.301
345.42	80.09	42.778	51.407	41.081	27.443	43.319	23.665	16.15	55.27	28.208	64.634	33.793	47.635	37.891	55.223	38.363	51.46	30.395	82.811	43.451	16.47	8.082	14.014	43.824	12.261	15.267	19.112	13.702	16.579	35.757	22.24	27.873	16.709	9.527	23.247	11.298
345.63	80.077	42.778	51.395	41.082	27.44	43.319	23.661	16.15	55.258	28.209	64.639	33.796	47.61	37.879	55.172	38.363	51.404	30.396	82.776	43.441	16.468	8.082	14.013	43.816	12.262	15.263	19.11	13.702	16.579	35.75	22.243	27.871	16.71	9.532	23.245	11.299
345.84	80.064	42.78	51.379	41.076	27.443	43.314	23.663	16.153	55.247	28.216	64.653	33.802	47.637	37.873	55.136	38.385	51.403	30.375	82.765	43.444	16.465	8.085	14.02	43.806	12.263	15.267	19.11	13.701	16.58	35.743	22.24	27.845	16.719	9.54	23.246	11.301
346.05	80.047	42.776	51.362	41.074	27.438	43.312	23.656	16.148	55.232	28.217	64.653	33.797	47.656	37.839	55.106	38.363	51.355	30.381	82.81	43.45	16.461	8.086	14.017	43.792	12.261	15.263	19.105	13.7	16.578	35.734	22.219	27.836	16.723	9.537	23.24	11.3
346.26	80.031	42.776	51.345	41.073	27.43	43.299	23.65	16.147	55.218	28.217	64.675	33.807	47.625	37.807	55.074	38.351	51.337	30.411	82.802	43.426	16.461	8.088	14.016	43.781	12.256	15.261	19.102	13.695	16.573	35.72	22.231	27.805	16.725	9.537	23.233	11.296
346.48	80.02	42.776	51.331	41.071	27.428	43.293	23.651	16.146	55.204	28.217	64.683	33.822	47.638	37.835	55.088	38.35	51.283	30.43	82.78	43.406	16.459	8.09	14.013	43.769	12.257	15.266	19.102	13.694	16.572	35.711	22.243	27.813	16.73	9.543	23.229	11.294
346.69	80.008	42.78	51.315	41.068	27.428	43.287	23.649	16.149	55.186	28.222	64.715	33.819	47.619	37.842	55.053	38.321	51.239	30.423	82.773	43.405	16.459	8.095	14.016	43.763	12.263	15.267	19.103	13.699	16.573	35.702	22.215	27.777	16.74	9.55	23.23	11.299
346.9	79.994	42.781	51.299	41.069	27.426	43.283	23.646	16.148	55.174	28.224	64.716	33.803	47.602	37.842	55.029	38.304	51.216	30.404	82.777	43.43	16.46	8.099	14.017	43.756	12.266	15.269	19.104	13.7	16.572	35.691	22.188	27.736	16.747	9.557	23.232	11.3
347.11	79.974	42.781	51.289	41.069	27.422	43.273	23.643	16.144	55.158	28.219	64.667	33.785	47.597	37.819	54.994	38.24	51.18	30.364	82.762	43.401	16.457	8.099	14.016	43.744	12.261	15.268	19.098	13.694	16.566	35.679	22.138	27.711	16.744	9.555	23.228	11.294
347.32	79.957	42.783	51.27	41.061	27.416	43.268	23.637	16.141	55.141	28.216	64.631	33.749	47.551	37.801	54.951	38.215	51.118	30.351	82.741	43.354	16.452	8.101	14.016	43.732	12.261	15.27	19.093	13.692	16.564	35.66	22.113	27.668	16.746	9.558	23.224	11.292
347.54	79.937	42.778	51.26	41.06	27.418	43.269	23.638	16.143	55.123	28.216	64.6	33.746	47.529	37.83	54.913	38.232	51.089	30.328	82.733	43.355	16.45	8.102	14.019	43.723	12.261	15.27	19.091	13.691	16.566	35.652	22.082	27.644	16.752	9.564	23.222	11.291
347.75	79.919	42.775	51.243	41.057	27.417	43.261	23.634	16.139	55.107	28.215	64.606	33.723	47.473	37.833	54.887	38.208	51.053	30.299	82.724	43.306	16.446	8.102	14.021	43.707	12.262	15.267	19.085	13.688	16.564	35.643	22.074	27.617	16.754	9.566	23.216	11.286
347.96	79.895	42.77	51.223	41.047	27.412	43.252	23.627	16.137	55.089	28.21	64.591	33.717	47.47	37.814	54.844	38.192	51.034	30.267	82.694	43.259	16.44	8.098	14.017	43.692	12.254	15.26	19.075	13.68	16.556	35.626	22.054	27.594	16.751	9.561	23.207	11.279
348.17	79.878	42.767	51.206	41.041	27.412	43.247	23.627	16.138	55.073	28.209	64.602	33.699	47.453	37.796	54.812	38.208	51.026	30.274	82.716	43.237	16.436	8.103	14.017	43.683	12.255	15.26	19.074	13.676	16.556	35.616	22.056	27.562	16.755	9.563	23.203	11.278
348.38	79.865	42.767	51.191	41.042	27.411	43.241	23.632	16.141	55.057	28.215	64.573	33.717	47.463	37.804	54.792	38.214	51.015	30.294	82.71	43.253	16.435	8.11	14.022	43.678	12.261	15.266	19.074	13.675	16.559	35.61	22.053	27.575	16.759	9.568	23.2	11.282
348.59	79.848	42.762	51.173	41.037	27.406	43.234	23.63	16.132	55.038	28.21	64.591	33.674	47.451	37.774	54.8	38.228	50.987	30.297	82.7	43.234	16.429	8.108	14.018	43.665	12.259	15.264	19.065	13.674	16.559	35.6	22.052	27.571	16.76	9.569	23.198	11.28
348.81	79.829	42.758	51.157	41.035	27.4	43.225	23.628	16.132	55.027	28.208	64.556	33.679	47.416	37.772	54.783	38.217	50.973	30.281	82.672	43.231	16.425	8.111	14.019	43.656	12.261	15.263	19.063	13.673	16.556	35.591	22.018	27.538	16.764	9.571	23.192	11.276
349.02	79.807	42.758	51.136	41.034	27.393	43.224	23.627	16.129	55.017	28.21	64.53	33.686	47.409	37.77	54.744	38.195	50.954	30.284	82.647	43.247	16.423	8.111	14.017	43.641	12.264	15.263	19.054	13.667	16.554	35.581	22.013	27.561	16.766	9.573	23.188	11.275
349.23	79.789	42.756	51.124	41.027	27.393	43.224	23.629	16.128	55.002	28.211	64.537	33.677	47.377	37.75	54.658	38.172	50.928	30.302	82.654	43.236	16.425	8.111	14.018	43.641	12.27	15.264	19.057	13.671	16.553	35.571	21.998	27.559	16.773	9.58	23.186	11.278
349.44	79.774	42.753	51.107	41.026	27.394	43.224	23.625	16.13	54.992	28.207	64.544	33.674	47.364	37.768	54.658	38.169	50.948	30.314	82.652	43.208	16.426	8.11	14.016	43.635	12.271	15.263	19.06	13.672	16.556	35.561	21.972	27.565	16.778	9.583	23.186	11.281
349.65	79.764	42.753	51.092	41.022	27.392	43.222	23.62	16.125	54.971	28.207	64.535	33.677	47.364	37.761	54.646	38.164	50.918	30.288	82.636	43.202	16.425	8.111	14.013	43.621	12.272	15.259	19.058	13.668	16.555	35.552	21.962	27.567	16.779	9.585	23.179	11.278
349.87	79.742	42.748	51.074	41.015	27.394	43.213	23.626	16.127	54.956	28.208	64.526	33.67	47.332	37.743	54.622	38.145	50.92	30.271	82.582	43.161	16.423	8.115	14.02	43.611	12.276	15.26	19.058	13.668	16.557	35.542	21.944	27.535	16.783	9.591	23.179	11.281
350.08	79.723	42.749	51.058	41.016	27.392	43.209	23.627	16.13	54.939	28.21	64.522	33.69	47.324	37.759	54.605	38.139	50.952	30.284	82.561	43.174	16.426	8.118	14.024	43.604	12.281	15.264	19.056	13.672	16.564	35.534	21.981	27.495	16.792	9.597	23.177	11.29
350.29	79.708	42.748	51.036	41.017	27.389	43.204	23.623	16.129	54.924	28.207	64.523	33.698	47.306	37.736	54.597	38.121	50.914	30.247	82.552	43.143	16.425	8.121	14.023	43.591	12.283	15.264	19.053	13.673	16.561	35.523	21.976	27.51	16.797	9.597	23.177	11.29
350.5	79.689	42.748	51.018	41.008	27.387	43.199	23.623	16.131	54.903	28.205	64.519	33.712	47.286	37.74	54.53	38.094	50.882	30.245	82.532	43.12	16.425	8.122	14.02	43.584	12.285	15.264	19.044	13.671	16.558	35.515	21.959	27.503	16.802	9.598	23.171	11.291
350.71	79.676	42.747	51	41.005	27.386	43.196	23.62	16.127	54.89	28.205	64.534	33.705	47.26	37.742	54.512	38.088	50.861	30.244	82.486	43.131	16.424	8.124	14.018	43.579	12.288	15.267	19.045	13.67	16.556	35.507	21.972	27.494	16.804	9.599	23.168	11.288
350.92	79.652	42.742	50.985	41	27.388	43.187	23.618	16.127	54.869	28.207	64.536	33.727	47.267	37.756	54.483	38.093	50.895	30.239	82.47	43.124	16.426	8.129	14.017	43.566	12.29	15.265	19.042	13.672	16.561	35.494	21.976	27.492	16.808	9.603	23.167	11.289
351.14	79.635	42.733	50.972	40.999	27.386	43.18	23.616	16.125	54.853	28.21	64.52	33.733	47.266	37.772	54.479	38.073	50.87	30.235	82.462	43.127	16.428	8.13	14.018	43.552	12.291	15.265	19.037	13.669	16.562	35.483	21.976	27.493	16.813	9.606	23.161	11.29
351.35	79.616	42.725	50.961	40.993	27.384	43.167	23.61	16.121	54.836	28.203	64.518	33.702	47.245	37.728	54.439	38.023	50.859	30.213	82.468	43.126	16.423	8.132	14.017	43.542	12.289	15.264	19.028	13.665	16.558	35.475	21.951	27.474	16.817	9.607	23.155	11.286
351.56	79.598	42.721	50.941	40.993	27.381	43.16	23.609	16.118	54.813	28.204	64.535	33.688	47.219	37.716	54.393	38.004	50.868	30.214	82.486	43.103	16.425	8.136	14.02	43.532	12.292	15.268	19.024	13.663	16.557	35.467	21.943	27.456	16.821	9.614	23.153	11.286
351.77	79.579	42.716	50.915	40.984	27.381	43.152	23.606	16.12	54.795	28.205	64.522	33.689	47.194	37.689	54.385	37.994	50.874	30.221	82.482	43.076	16.423	8.136	14.021	43.524	12.294	15.268	19.021	13.66	16.557	35.459	21.933	27.441	16.826	9.621	23.153	11.285
351.98	79.565	42.714	50.9	40.973	27.377	43.142	23.604	16.115	54.778	28.206	64.516	33.69	47.165	37.678	54.345	37.96	50.853	30.228	82.444	43.071	16.42	8.138	14.022	43.516	12.292	15.271	19.019	13.658	16.555	35.458	21.919	27.443	16.828	9.622	23.145	11.287
352.19	79.542	42.713	50.884	40.969	27.373	43.128	23.6	16.112	54.764	28.202	64.533	33.668	47.138	37.686	54.32	37.941	50.828	30.195	82.413	43.049	16.419	8.136	14.023	43.501	12.29	15.266	19.015	13.653	16.553	35.444	21.928	27.413	16.829	9.622	23.141	11.283
352.41	79.522	42.706	50.871	40.965	27.366	43.123	23.6	16.108	54.745	28.202	64.548	33.663	47.1	37.662	54.317	37.922	50.8	30.189	82.398	43.045	16.418	8.139	14.023	43.489	12.29	15.269	19.012	13.651	16.55	35.433	21.92	27.378	16.834	9.627	23.137	11.281
352.62	79.501	42.703	50.854	40.964	27.366	43.116	23.6	16.106	54.729	28.208	64.528	33.672	47.089	37.675	54.324	37.942	50.767	30.182	82.374	43.024	16.414	8.142	14.026	43.479	12.294	15.271	19.011	13.649	16.554	35.422	21.953	27.375	16.841	9.634	23.138	11.282
352.83	79.484	42.7	50.841	40.961	27.364	43.107	23.593	16.104	54.711	28.206	64.537	33.677	47.106	37.659	54.315	37.923	50.743	30.214	82.358	43.049	16.413	8.143	14.025	43.465	12.297	15.271	19.006	13.647	16.55	35.414	21.988	27.4	16.846	9.635	23.134	11.278
353.04	79.464	42.695	50.824	40.956	27.358	43.096	23.591	16.101	54.693	28.203	64.525	33.666	47.083	37.647	54.295	37.912	50.746	30.212	82.341	43.048	16.41	8.143	14.025	43.452	12.293	15.271	19.001	13.644	16.546	35.402	21.99	27.399	16.847	9.636	23.128	11.277
353.25	79.44	42.691	50.809	40.943	27.349	43.087	23.585	16.096	54.671	28.2	64.52	33.641	47.059	37.648	54.291	37.883	50.747	30.194	82.283	43.039	16.408	8.144	14.02	43.436	12.287	15.266	18.996	13.64	16.543	35.391	21.966	27.381	16.85	9.632	23.121	11.276
353.46	79.412	42.688	50.795	40.94	27.35	43.081	23.587	16.096	54.662	28.204	64.513	33.625	47.064	37.615	54.261	37.879	50.704	30.18	82.237	43.022	16.408	8.147	14.026	43.42	12.293	15.268	18.998	13.644	16.547	35.387	21.966	27.404	16.857	9.64	23.119	11.281
353.67	79.383	42.683	50.78	40.928	27.338	43.07	23.582	16.093	54.647	28.205	64.55	33.637	47.071	37.636	54.249	37.874	50.681	30.148	82.208	43.009	16.402	8.143	14.024	43.408	12.291	15.264	18.995	13.642	16.543	35.376	21.947	27.376	16.862	9.638	23.108	11.275
353.89	79.362	42.681	50.769	40.919	27.334	43.055	23.581	16.091	54.621	28.201	64.516	33.588	47.027	37.626	54.213	37.853	50.619	30.12	82.169	42.972	16.398	8.143	14.017	43.396	12.292	15.266	18.991	13.639	16.538	35.363	21.944	27.358	16.863	9.641	23.1	11.273
354.1	79.335	42.674	50.75	40.909	27.333	43.047	23.576	16.09	54.591	28.193	64.496	33.599	47.001	37.639	54.195	37.83	50.622	30.082	82.17	42.962	16.397	8.143	14.015	43.384	12.291	15.262	18.985	13.635	16.534	35.349	21.948	27.349	16.866	9.641	23.094	11.272
354.31	79.315	42.671	50.724	40.906	27.33	43.043	23.579	16.09	54.578	28.196	64.513	33.575	46.969	37.64	54.183	37.808	50.602	30.087	82.143	42.962	16.396	8.147	14.015	43.37	12.296	15.264	18.983	13.633	16.536	35.337	21.956	27.343	16.873	9.646	23.09	11.274
354.52	79.297	42.665	50.713	40.904	27.324	43.033	23.577	16.091	54.557	28.19	64.528	33.573	46.944	37.629	54.162	37.805	50.589	30.055	82.15	42.954	16.395	8.15	14.016	43.357	12.297	15.26	18.977	13.631	16.53	35.32	21.943	27.317	16.877	9.648	23.088	11.274
354.73	79.279	42.657	50.69	40.896	27.322	43.024	23.573	16.087	54.545	28.187	64.511	33.559	46.915	37.62	54.127	37.781	50.561	30.017	82.116	42.935	16.392	8.152	14.016	43.341	12.296	15.26	18.974	13.625	16.524	35.309	21.912	27.299	16.885	9.651	23.081	11.269
354.94	79.259	42.654	50.668	40.892	27.322	43.012	23.569	16.086	54.528	28.188	64.501	33.55	46.902	37.606	54.089	37.762	50.528	30.012	82.128	42.899	16.392	8.153	14.016	43.333	12.297	15.26	18.974	13.625	16.525	35.298	21.894	27.316	16.888	9.651	23.079	11.272
355.15	79.24	42.649	50.654	40.888	27.319	43.001	23.568	16.087	54.51	28.189	64.504	33.562	46.865	37.591	54.077	37.719	50.514	30.003	82.129	42.914	16.39	8.152	14.017	43.317	12.306	15.264	18.969	13.625	16.525	35.29	21.873	27.305	16.894	9.654	23.081	11.275
355.37	79.215	42.642	50.629	40.885	27.312	42.99	23.562	16.082	54.491	28.185	64.478	33.56	46.851	37.572	54.036	37.685	50.478	29.973	82.088	42.878	16.386	8.148	14.017	43.31	12.3	15.259	18.963	13.614	16.52	35.27	21.852	27.295	16.894	9.65	23.071	11.267
355.58	79.193	42.632	50.602	40.877	27.302	42.983	23.558	16.082	54.468	28.183	64.463	33.561	46.841	37.579	54.023	37.669	50.457	29.951	82.065	42.858	16.385	8.148	14.014	43.3	12.302	15.258	18.961	13.61	16.519	35.255	21.852	27.267	16.897	9.649	23.063	11.264
355.79	79.17	42.622	50.578	40.869	27.293	42.969	23.554	16.073	54.449	28.18	64.464	33.536	46.815	37.544	54.009	37.638	50.439	29.97	82.06	42.832	16.378	8.146	14.016	43.284	12.299	15.254	18.951	13.606	16.511	35.241	21.866	27.269	16.898	9.649	23.056	11.261
356	79.151	42.615	50.558	40.861	27.296	42.962	23.555	16.076	54.43	28.178	64.456	33.514	46.814	37.568	53.992	37.625	50.433	29.992	82.015	42.83	16.38	8.15	14.019	43.28	12.305	15.258	18.953	13.604	16.511	35.237	21.865	27.27	16.905	9.654	23.057	11.266
356.21	79.131	42.603	50.539	40.857	27.293	42.949	23.554	16.076	54.414	28.171	64.455	33.504	46.786	37.571	53.971	37.59	50.382	29.97	82.007	42.815	16.379	8.149	14.017	43.273	12.305	15.257	18.948	13.605	16.51	35.222	21.852	27.235	16.916	9.656	23.056	11.267
356.42	79.102	42.595	50.513	40.847	27.283	42.941	23.549	16.073	54.393	28.165	64.465	33.526	46.758	37.598	53.948	37.552	50.366	29.968	82.019	42.813	16.376	8.149	14.015	43.258	12.298	15.252	18.939	13.602	16.508	35.212	21.831	27.226	16.919	9.654	23.047	11.263
356.63	79.084	42.587	50.492	40.838	27.277	42.929	23.543	16.067	54.374	28.161	64.47	33.499	46.738	37.574	53.907	37.558	50.348	29.932	82.005	42.799	16.375	8.145	14.017	43.246	12.295	15.249	18.931	13.601	16.502	35.198	21.81	27.206	16.926	9.653	23.04	11.255
356.85	79.051	42.585	50.477	40.832	27.277	42.918	23.54	16.068	54.359	28.16	64.479	33.463	46.721	37.581	53.848	37.535	50.316	29.928	81.978	42.782	16.374	8.145	14.014	43.233	12.302	15.252	18.93	13.597	16.498	35.188	21.784	27.208	16.933	9.653	23.033	11.254
357.06	79.022	42.578	50.462	40.823	27.272	42.907	23.536	16.064	54.341	28.158	64.443	33.458	46.718	37.518	53.784	37.514	50.287	29.899	81.967	42.772	16.371	8.145	14.019	43.218	12.305	15.251	18.929	13.594	16.498	35.176	21.79	27.201	16.935	9.654	23.027	11.253
357.27	78.99	42.573	50.438	40.812	27.267	42.895	23.534	16.06	54.324	28.154	64.451	33.448	46.678	37.491	53.753	37.465	50.281	29.871	81.939	42.736	16.369	8.144	14.017	43.208	12.305	15.246	18.924	13.593	16.496	35.158	21.749	27.173	16.937	9.655	23.024	11.25
357.48	78.968	42.565	50.419	40.801	27.266	42.889	23.532	16.06	54.304	28.151	64.443	33.456	46.666	37.505	53.736	37.454	50.266	29.86	81.899	42.748	16.369	8.148	14.019	43.201	12.305	15.249	18.924	13.594	16.494	35.144	21.741	27.166	16.945	9.661	23.023	11.249
357.69	78.937	42.562	50.401	40.798	27.261	42.879	23.532	16.063	54.287	28.151	64.407	33.47	46.649	37.477	53.68	37.426	50.234	29.812	81.896	42.755	16.373	8.15	14.026	43.197	12.31	15.251	18.924	13.597	16.497	35.135	21.747	27.177	16.954	9.665	23.019	11.252
357.9	78.915	42.552	50.378	40.792	27.259	42.865	23.524	16.057	54.27	28.144	64.399	33.452	46.607	37.415	53.645	37.384	50.179	29.813	81.852	42.734	16.369	8.151	14.024	43.185	12.307	15.249	18.918	13.595	16.492	35.12	21.7	27.14	16.956	9.664	23.013	11.248
358.11	78.894	42.544	50.359	40.777	27.25	42.854	23.52	16.054	54.248	28.145	64.349	33.427	46.587	37.404	53.608	37.329	50.135	29.753	81.823	42.697	16.366	8.149	14.019	43.171	12.302	15.247	18.912	13.592	16.487	35.103	21.679	27.109	16.959	9.663	23.006	11.244
358.32	78.867	42.543	50.341	40.768	27.242	42.845	23.519	16.05	54.229	28.143	64.351	33.419	46.551	37.418	53.581	37.353	50.107	29.758	81.802	42.689	16.365	8.15	14.014	43.156	12.3	15.245	18.908	13.589	16.485	35.087	21.689	27.089	16.962	9.663	22.997	11.243
358.54	78.843	42.535	50.323	40.758	27.238	42.833	23.517	16.045	54.213	28.14	64.325	33.432	46.569	37.407	53.577	37.365	50.092	29.77	81.781	42.694	16.362	8.151	14.017	43.143	12.3	15.244	18.908	13.59	16.48	35.074	21.706	27.105	16.962	9.667	22.992	11.245
358.75	78.813	42.532	50.305	40.756	27.233	42.823	23.514	16.042	54.189	28.13	64.318	33.443	46.547	37.405	53.512	37.356	50.09	29.765	81.748	42.677	16.359	8.152	14.018	43.135	12.301	15.242	18.904	13.591	16.48	35.06	21.708	27.094	16.966	9.668	22.988	11.244
358.96	78.777	42.529	50.284	40.748	27.222	42.807	23.51	16.034	54.169	28.122	64.317	33.442	46.501	37.382	53.473	37.327	50.05	29.721	81.718	42.631	16.358	8.148	14.017	43.116	12.296	15.238	18.895	13.584	16.471	35.055	21.677	27.074	16.968	9.665	22.979	11.235
359.17	78.756	42.523	50.268	40.741	27.217	42.795	23.503	16.033	54.148	28.12	64.28	33.442	46.468	37.372	53.453	37.347	50.008	29.672	81.702	42.606	16.356	8.15	14.018	43.101	12.296	15.238	18.892	13.583	16.47	35.044	21.648	27.068	16.97	9.663	22.971	11.235
359.38	78.734	42.517	50.252	40.733	27.217	42.78	23.504	16.03	54.13	28.112	64.281	33.422	46.474	37.347	53.435	37.329	49.965	29.648	81.663	42.575	16.356	8.153	14.019	43.094	12.299	15.237	18.892	13.581	16.469	35.037	21.64	27.037	16.975	9.665	22.963	11.232
359.59	78.708	42.507	50.232	40.722	27.212	42.771	23.5	16.026	54.106	28.11	64.272	33.413	46.438	37.32	53.418	37.308	49.956	29.643	81.652	42.531	16.354	8.154	14.018	43.08	12.297	15.239	18.89	13.579	16.466	35.029	21.634	27.054	16.979	9.668	22.956	11.228
359.8	78.684	42.499	50.213	40.715	27.205	42.762	23.494	16.018	54.088	28.106	64.263	33.41	46.438	37.302	53.39	37.311	49.952	29.638	81.639	42.503	16.351	8.153	14.018	43.066	12.291	15.234	18.885	13.575	16.461	35.013	21.601	27.054	16.983	9.667	22.95	11.229
360.01	78.657	42.495	50.192	40.706	27.202	42.747	23.493	16.016	54.076	28.101	64.243	33.42	46.425	37.292	53.34	37.313	49.959	29.612	81.632	42.467	16.348	8.156	14.019	43.057	12.294	15.232	18.881	13.569	16.463	35.006	21.592	27.035	16.986	9.666	22.941	11.226
360.22	78.63	42.494	50.174	40.698	27.195	42.736	23.491	16.012	54.058	28.099	64.23	33.425	46.379	37.271	53.321	37.291	49.922	29.628	81.605	42.426	16.344	8.155	14.018	43.044	12.296	15.23	18.879	13.569	16.463	34.996	21.587	27.019	16.988	9.666	22.939	11.228
360.44	78.602	42.491	50.154	40.694	27.188	42.73	23.484	16.012	54.034	28.097	64.196	33.419	46.363	37.268	53.281	37.255	49.919	29.624	81.572	42.422	16.34	8.155	14.022	43.035	12.302	15.229	18.88	13.571	16.462	34.987	21.561	27.004	16.993	9.667	22.934	11.23
360.65	78.573	42.487	50.131	40.678	27.181	42.72	23.483	16.01	54.009	28.089	64.172	33.41	46.343	37.259	53.27	37.258	49.916	29.587	81.55	42.405	16.341	8.156	14.023	43.029	12.303	15.23	18.878	13.567	16.46	34.975	21.549	26.975	16.993	9.665	22.929	11.23
360.86	78.551	42.478	50.112	40.67	27.175	42.712	23.482	16.006	53.993	28.084	64.167	33.413	46.353	37.266	53.278	37.277	49.934	29.598	81.539	42.421	16.338	8.158	14.025	43.019	12.307	15.229	18.875	13.565	16.455	34.969	21.559	26.99	16.997	9.666	22.92	11.228
361.07	78.53	42.472	50.098	40.661	27.175	42.705	23.477	16.009	53.974	28.079	64.184	33.377	46.338	37.267	53.274	37.259	49.914	29.59	81.521	42.401	16.339	8.162	14.03	43.008	12.312	15.23	18.875	13.567	16.457	34.96	21.566	26.973	17.004	9.673	22.916	11.23
361.28	78.515	42.464	50.073	40.648	27.168	42.7	23.471	16.003	53.949	28.072	64.18	33.353	46.339	37.245	53.242	37.236	49.863	29.574	81.49	42.366	16.334	8.16	14.025	42.989	12.309	15.226	18.869	13.567	16.45	34.951	21.56	26.948	17.005	9.672	22.903	11.228
361.49	78.49	42.451	50.049	40.638	27.16	42.691	23.465	15.994	53.928	28.063	64.154	33.364	46.336	37.256	53.231	37.235	49.839	29.555	81.48	42.35	16.33	8.159	14.022	42.968	12.304	15.224	18.861	13.558	16.445	34.941	21.571	26.932	17.003	9.669	22.893	11.218
361.7	78.461	42.442	50.029	40.63	27.151	42.676	23.463	15.988	53.903	28.051	64.161	33.36	46.333	37.267	53.221	37.235	49.815	29.546	81.46	42.341	16.327	8.159	14.018	42.954	12.302	15.223	18.849	13.553	16.44	34.921	21.564	26.945	17.008	9.666	22.88	11.216
361.91	78.431	42.437	50.014	40.623	27.149	42.67	23.464	15.989	53.888	28.054	64.156	33.331	46.321	37.249	53.192	37.23	49.811	29.543	81.433	42.342	16.326	8.165	14.021	42.946	12.309	15.227	18.853	13.557	16.444	34.912	21.563	26.959	17.014	9.673	22.875	11.22
362.12	78.406	42.425	49.995	40.614	27.148	42.66	23.461	15.986	53.872	28.046	64.166	33.342	46.352	37.261	53.172	37.243	49.811	29.548	81.389	42.35	16.329	8.165	14.022	42.932	12.309	15.227	18.851	13.559	16.443	34.901	21.558	26.987	17.021	9.678	22.869	11.222
362.33	78.377	42.413	49.97	40.603	27.143	42.646	23.456	15.981	53.853	28.034	64.164	33.348	46.359	37.234	53.117	37.241	49.785	29.544	81.379	42.355	16.325	8.164	14.021	42.922	12.308	15.223	18.848	13.555	16.44	34.895	21.546	26.96	17.023	9.676	22.86	11.219
362.55	78.354	42.407	49.957	40.595	27.136	42.636	23.449	15.977	53.835	28.027	64.13	33.312	46.306	37.195	53.056	37.199	49.732	29.492	81.323	42.301	16.325	8.163	14.021	42.912	12.308	15.222	18.845	13.554	16.437	34.879	21.497	26.906	17.027	9.676	22.851	11.215
362.76	78.325	42.395	49.943	40.586	27.133	42.629	23.446	15.974	53.818	28.028	64.12	33.305	46.303	37.156	53.028	37.178	49.726	29.482	81.275	42.294	16.327	8.165	14.023	42.904	12.312	15.224	18.843	13.555	16.438	34.872	21.51	26.884	17.034	9.679	22.844	11.218
362.97	78.3	42.391	49.92	40.578	27.13	42.619	23.448	15.972	53.801	28.018	64.116	33.285	46.277	37.158	53.009	37.166	49.704	29.463	81.245	42.265	16.329	8.167	14.025	42.889	12.317	15.222	18.836	13.558	16.436	34.859	21.499	26.881	17.033	9.68	22.838	11.217
363.18	78.276	42.379	49.896	40.57	27.123	42.609	23.441	15.968	53.779	28.009	64.112	33.275	46.242	37.156	52.98	37.17	49.67	29.455	81.257	42.262	16.328	8.17	14.025	42.878	12.318	15.218	18.832	13.556	16.432	34.841	21.491	26.87	17.034	9.678	22.825	11.215
363.39	78.253	42.377	49.879	40.57	27.122	42.607	23.437	15.966	53.756	28.004	64.088	33.262	46.226	37.143	52.942	37.158	49.658	29.465	81.263	42.242	16.326	8.174	14.028	42.861	12.323	15.223	18.83	13.559	16.43	34.828	21.494	26.859	17.038	9.679	22.819	11.218
363.6	78.222	42.368	49.863	40.563	27.114	42.597	23.44	15.969	53.741	28	64.101	33.243	46.203	37.137	52.91	37.149	49.645	29.443	81.224	42.234	16.33	8.176	14.032	42.851	12.329	15.228	18.831	13.561	16.434	34.815	21.523	26.85	17.043	9.684	22.811	11.218
363.81	78.199	42.361	49.848	40.559	27.114	42.585	23.438	15.968	53.731	27.998	64.11	33.218	46.163	37.121	52.905	37.147	49.611	29.413	81.196	42.234	16.329	8.183	14.034	42.841	12.332	15.227	18.831	13.561	16.435	34.805	21.529	26.855	17.048	9.684	22.806	11.22
364.02	78.172	42.352	49.829	40.55	27.109	42.573	23.434	15.963	53.706	27.994	64.116	33.22	46.155	37.114	52.892	37.15	49.605	29.396	81.157	42.219	16.324	8.183	14.033	42.823	12.33	15.227	18.826	13.558	16.431	34.788	21.534	26.87	17.048	9.679	22.797	11.219
364.23	78.151	42.339	49.812	40.543	27.102	42.564	23.427	15.956	53.681	27.986	64.092	33.216	46.127	37.096	52.845	37.136	49.566	29.393	81.136	42.21	16.318	8.182	14.027	42.808	12.329	15.22	18.822	13.552	16.425	34.775	21.532	26.859	17.05	9.676	22.789	11.216
364.44	78.129	42.328	49.799	40.536	27.093	42.554	23.424	15.958	53.665	27.983	64.084	33.181	46.095	37.073	52.798	37.12	49.565	29.385	81.105	42.201	16.318	8.188	14.025	42.8	12.331	15.223	18.821	13.553	16.428	34.768	21.505	26.842	17.055	9.682	22.778	11.219
364.65	78.107	42.324	49.775	40.519	27.089	42.545	23.42	15.958	53.642	27.976	64.063	33.163	46.078	37.049	52.75	37.134	49.545	29.366	81.081	42.155	16.318	8.188	14.024	42.785	12.33	15.219	18.819	13.547	16.424	34.755	21.498	26.804	17.058	9.68	22.768	11.217
364.87	78.075	42.318	49.755	40.508	27.081	42.535	23.414	15.954	53.623	27.969	64.049	33.16	46.081	37.029	52.721	37.102	49.494	29.353	81.054	42.145	16.315	8.188	14.023	42.773	12.332	15.219	18.816	13.551	16.418	34.743	21.474	26.802	17.064	9.683	22.761	11.216
365.08	78.054	42.303	49.742	40.501	27.079	42.527	23.415	15.95	53.611	27.963	64.04	33.129	46.057	37.023	52.688	37.091	49.474	29.333	81.044	42.165	16.317	8.189	14.022	42.766	12.33	15.22	18.815	13.551	16.418	34.737	21.439	26.792	17.068	9.685	22.758	11.22
365.29	78.029	42.295	49.727	40.494	27.076	42.513	23.411	15.948	53.599	27.963	64.039	33.122	46.048	37.037	52.659	37.098	49.46	29.325	81.015	42.15	16.32	8.188	14.024	42.755	12.334	15.221	18.816	13.551	16.414	34.723	21.415	26.799	17.073	9.69	22.754	11.22
365.5	78.005	42.286	49.707	40.486	27.07	42.503	23.404	15.946	53.582	27.955	64.02	33.115	46.016	37.036	52.656	37.055	49.435	29.328	80.974	42.116	16.317	8.187	14.026	42.749	12.335	15.222	18.815	13.55	16.412	34.706	21.389	26.79	17.079	9.692	22.746	11.224
365.71	77.978	42.272	49.687	40.471	27.062	42.491	23.406	15.941	53.566	27.945	63.983	33.128	45.996	37.032	52.638	37.048	49.403	29.313	80.932	42.113	16.315	8.189	14.027	42.742	12.334	15.227	18.814	13.546	16.412	34.697	21.393	26.779	17.08	9.692	22.736	11.222
365.92	77.945	42.265	49.671	40.467	27.056	42.481	23.403	15.942	53.546	27.94	63.968	33.134	45.97	37.014	52.612	37.055	49.386	29.315	80.906	42.075	16.317	8.19	14.023	42.731	12.335	15.227	18.812	13.547	16.413	34.689	21.384	26.778	17.087	9.694	22.732	11.224
366.13	77.923	42.26	49.651	40.455	27.054	42.472	23.398	15.941	53.532	27.938	63.939	33.124	45.96	37.022	52.584	37.039	49.366	29.31	80.899	42.07	16.32	8.192	14.026	42.719	12.337	15.225	18.81	13.546	16.412	34.675	21.376	26.76	17.093	9.694	22.726	11.226
366.34	77.896	42.256	49.634	40.444	27.056	42.465	23.392	15.941	53.518	27.937	63.899	33.131	45.947	37.033	52.558	37.054	49.338	29.31	80.888	42.052	16.323	8.195	14.03	42.705	12.34	15.228	18.808	13.545	16.415	34.662	21.378	26.762	17.095	9.696	22.722	11.226
366.55	77.881	42.252	49.615	40.436	27.051	42.457	23.383	15.937	53.497	27.932	63.883	33.118	45.912	37.021	52.551	37.003	49.321	29.319	80.871	42.034	16.321	8.196	14.032	42.689	12.337	15.222	18.804	13.54	16.41	34.647	21.376	26.753	17.095	9.695	22.714	11.225
366.76	77.853	42.242	49.596	40.428	27.046	42.445	23.379	15.934	53.479	27.925	63.873	33.115	45.896	37.034	52.536	36.982	49.289	29.3	80.883	42.017	16.321	8.199	14.034	42.681	12.339	15.219	18.803	13.54	16.413	34.639	21.367	26.72	17.103	9.697	22.703	11.224
366.97	77.832	42.236	49.583	40.418	27.041	42.438	23.377	15.937	53.458	27.927	63.863	33.119	45.887	37.038	52.532	36.982	49.272	29.286	80.854	42.008	16.323	8.203	14.035	42.669	12.345	15.221	18.803	13.542	16.412	34.63	21.352	26.719	17.109	9.703	22.699	11.226
367.18	77.8	42.226	49.568	40.409	27.04	42.427	23.374	15.935	53.438	27.927	63.832	33.098	45.873	37.037	52.524	36.979	49.251	29.277	80.817	41.994	16.325	8.208	14.037	42.662	12.347	15.225	18.807	13.541	16.409	34.617	21.355	26.712	17.115	9.707	22.693	11.227
367.39	77.772	42.216	49.558	40.399	27.033	42.412	23.367	15.929	53.425	27.915	63.836	33.089	45.863	37.028	52.515	36.975	49.218	29.253	80.781	41.978	16.323	8.202	14.033	42.652	12.345	15.223	18.801	13.537	16.406	34.604	21.351	26.716	17.114	9.705	22.681	11.224
367.6	77.745	42.208	49.539	40.392	27.028	42.407	23.364	15.93	53.411	27.912	63.788	33.079	45.832	37.013	52.472	36.931	49.193	29.221	80.764	41.963	16.328	8.203	14.032	42.644	12.347	15.226	18.801	13.535	16.405	34.596	21.329	26.691	17.122	9.708	22.675	11.223
367.81	77.71	42.194	49.524	40.384	27.024	42.397	23.357	15.928	53.383	27.908	63.75	33.06	45.822	37.01	52.433	36.896	49.174	29.204	80.707	41.929	16.323	8.205	14.034	42.633	12.349	15.229	18.797	13.536	16.406	34.584	21.298	26.676	17.126	9.709	22.667	11.222
368.03	77.684	42.19	49.502	40.375	27.019	42.392	23.356	15.926	53.361	27.901	63.753	33.085	45.815	37.005	52.403	36.901	49.163	29.208	80.689	41.933	16.32	8.208	14.034	42.619	12.348	15.227	18.793	13.538	16.404	34.576	21.3	26.66	17.129	9.712	22.659	11.222
368.24	77.652	42.184	49.479	40.364	27.01	42.376	23.347	15.917	53.336	27.89	63.73	33.046	45.769	36.968	52.377	36.865	49.132	29.177	80.648	41.9	16.316	8.203	14.03	42.603	12.348	15.225	18.787	13.532	16.395	34.565	21.289	26.642	17.134	9.706	22.648	11.214
368.45	77.623	42.175	49.457	40.354	27.009	42.371	23.349	15.917	53.318	27.888	63.734	33.042	45.727	36.943	52.34	36.841	49.098	29.143	80.601	41.886	16.315	8.207	14.031	42.596	12.347	15.224	18.79	13.532	16.394	34.555	21.271	26.627	17.137	9.709	22.64	11.218
368.66	77.594	42.165	49.44	40.342	27.007	42.36	23.343	15.916	53.299	27.881	63.711	33.029	45.693	36.903	52.321	36.82	49.085	29.137	80.564	41.869	16.314	8.209	14.03	42.589	12.35	15.226	18.787	13.531	16.392	34.546	21.255	26.608	17.14	9.707	22.631	11.218
368.87	77.565	42.155	49.428	40.328	27	42.348	23.343	15.918	53.281	27.872	63.724	33.005	45.691	36.92	52.317	36.804	49.073	29.149	80.529	41.875	16.315	8.209	14.03	42.575	12.349	15.224	18.781	13.534	16.389	34.538	21.252	26.588	17.147	9.707	22.623	11.218
369.08	77.546	42.144	49.401	40.315	26.995	42.342	23.339	15.915	53.262	27.863	63.695	33.001	45.701	36.909	52.282	36.79	49.074	29.141	80.498	41.873	16.317	8.211	14.031	42.562	12.353	15.22	18.777	13.528	16.386	34.53	21.249	26.585	17.153	9.707	22.614	11.214
369.29	77.52	42.139	49.387	40.304	26.986	42.336	23.338	15.91	53.249	27.857	63.68	32.978	45.672	36.856	52.222	36.749	49.034	29.113	80.47	41.839	16.316	8.212	14.031	42.548	12.355	15.218	18.775	13.525	16.385	34.517	21.21	26.53	17.159	9.705	22.601	11.216
369.5	77.492	42.136	49.369	40.294	26.979	42.327	23.335	15.908	53.235	27.853	63.679	32.984	45.635	36.857	52.223	36.75	49.017	29.13	80.445	41.817	16.318	8.216	14.031	42.537	12.356	15.221	18.776	13.525	16.385	34.507	21.216	26.512	17.168	9.706	22.6	11.218
369.71	77.464	42.126	49.355	40.284	26.971	42.314	23.328	15.903	53.214	27.849	63.664	32.971	45.627	36.854	52.216	36.732	49.02	29.124	80.451	41.812	16.315	8.214	14.029	42.524	12.353	15.22	18.774	13.522	16.383	34.502	21.235	26.52	17.171	9.7	22.591	11.218
369.92	77.433	42.118	49.33	40.273	26.966	42.306	23.325	15.899	53.199	27.837	63.655	32.967	45.602	36.848	52.202	36.71	48.989	29.1	80.431	41.801	16.311	8.214	14.027	42.513	12.351	15.218	18.767	13.515	16.381	34.493	21.229	26.478	17.167	9.696	22.582	11.216
370.13	77.405	42.106	49.314	40.266	26.963	42.294	23.32	15.896	53.179	27.836	63.624	32.995	45.581	36.847	52.191	36.721	48.971	29.089	80.382	41.775	16.308	8.216	14.028	42.507	12.354	15.216	18.766	13.514	16.382	34.488	21.226	26.505	17.169	9.696	22.577	11.216
370.34	77.384	42.099	49.295	40.258	26.957	42.287	23.315	15.893	53.166	27.831	63.616	32.998	45.556	36.876	52.173	36.704	48.979	29.081	80.378	41.769	16.304	8.221	14.03	42.497	12.356	15.217	18.767	13.514	16.385	34.48	21.229	26.506	17.173	9.7	22.574	11.218
370.55	77.36	42.095	49.276	40.255	26.952	42.277	23.313	15.884	53.149	27.827	63.623	32.994	45.544	36.852	52.166	36.707	48.931	29.065	80.336	41.749	16.306	8.224	14.031	42.486	12.357	15.218	18.764	13.512	16.382	34.469	21.212	26.479	17.178	9.703	22.567	11.217
370.76	77.332	42.089	49.255	40.241	26.946	42.269	23.313	15.878	53.131	27.823	63.604	32.993	45.524	36.836	52.114	36.677	48.902	29.042	80.323	41.709	16.303	8.224	14.029	42.471	12.354	15.217	18.759	13.508	16.379	34.457	21.183	26.484	17.183	9.705	22.554	11.213
370.97	77.308	42.083	49.241	40.228	26.939	42.26	23.31	15.878	53.119	27.815	63.606	32.983	45.513	36.833	52.094	36.7	48.898	29.033	80.297	41.679	16.301	8.228	14.029	42.462	12.354	15.216	18.759	13.507	16.38	34.449	21.189	26.491	17.194	9.705	22.55	11.216
371.18	77.282	42.073	49.223	40.22	26.94	42.253	23.307	15.876	53.105	27.806	63.607	32.983	45.502	36.815	52.083	36.677	48.866	29.044	80.251	41.685	16.303	8.229	14.03	42.449	12.355	15.217	18.757	13.505	16.375	34.439	21.175	26.504	17.199	9.702	22.541	11.218
371.39	77.253	42.062	49.2	40.211	26.933	42.239	23.301	15.871	53.081	27.801	63.576	32.945	45.44	36.777	52.057	36.639	48.803	29.007	80.205	41.649	16.302	8.23	14.031	42.437	12.356	15.216	18.751	13.503	16.367	34.426	21.158	26.432	17.202	9.702	22.53	11.218
371.6	77.227	42.053	49.178	40.201	26.927	42.231	23.296	15.866	53.062	27.793	63.572	32.927	45.406	36.776	52.026	36.613	48.784	29.002	80.23	41.633	16.3	8.232	14.03	42.425	12.358	15.216	18.749	13.501	16.369	34.417	21.143	26.412	17.202	9.7	22.525	11.213
371.81	77.205	42.038	49.154	40.187	26.925	42.222	23.291	15.864	53.039	27.79	63.567	32.934	45.391	36.768	52.045	36.61	48.773	28.988	80.171	41.641	16.299	8.231	14.031	42.416	12.357	15.215	18.746	13.502	16.367	34.402	21.159	26.404	17.207	9.701	22.517	11.212
372.02	77.175	42.037	49.134	40.173	26.92	42.211	23.287	15.864	53.019	27.789	63.583	32.917	45.381	36.784	52.038	36.598	48.744	28.989	80.194	41.643	16.3	8.234	14.035	42.407	12.362	15.216	18.747	13.505	16.371	34.395	21.157	26.414	17.21	9.706	22.51	11.215
372.23	77.15	42.027	49.117	40.164	26.917	42.202	23.284	15.864	53.002	27.779	63.58	32.917	45.373	36.755	52.009	36.581	48.719	28.983	80.184	41.611	16.298	8.232	14.033	42.394	12.36	15.213	18.741	13.5	16.369	34.387	21.133	26.382	17.212	9.709	22.503	11.211
372.45	77.127	42.02	49.095	40.155	26.91	42.188	23.28	15.858	52.987	27.771	63.597	32.906	45.362	36.721	51.999	36.567	48.7	28.957	80.136	41.603	16.294	8.234	14.032	42.388	12.36	15.211	18.734	13.494	16.364	34.375	21.108	26.344	17.216	9.706	22.493	11.21
372.66	77.102	42.01	49.081	40.144	26.905	42.176	23.276	15.857	52.968	27.767	63.602	32.888	45.358	36.705	51.981	36.556	48.698	28.949	80.121	41.582	16.296	8.237	14.035	42.374	12.362	15.207	18.732	13.495	16.36	34.36	21.104	26.342	17.221	9.709	22.486	11.209
372.87	77.074	42.006	49.058	40.137	26.902	42.172	23.275	15.858	52.95	27.765	63.567	32.859	45.331	36.676	51.944	36.536	48.7	28.941	80.11	41.584	16.297	8.24	14.041	42.365	12.367	15.207	18.73	13.498	16.36	34.354	21.075	26.339	17.225	9.714	22.487	11.214
373.08	77.047	41.996	49.038	40.128	26.897	42.162	23.27	15.854	52.93	27.757	63.552	32.814	45.292	36.671	51.919	36.521	48.68	28.928	80.087	41.584	16.291	8.243	14.042	42.352	12.367	15.204	18.727	13.493	16.358	34.343	21.061	26.325	17.226	9.711	22.479	11.215
373.29	77.019	41.983	49.019	40.116	26.896	42.15	23.265	15.852	52.911	27.747	63.54	32.798	45.289	36.676	51.898	36.511	48.643	28.903	80.07	41.56	16.288	8.242	14.042	42.346	12.364	15.203	18.722	13.487	16.355	34.328	21.041	26.319	17.229	9.71	22.469	11.216
373.5	76.998	41.98	49.009	40.105	26.893	42.14	23.263	15.847	52.894	27.745	63.554	32.822	45.267	36.667	51.892	36.508	48.636	28.897	80.048	41.548	16.287	8.242	14.043	42.337	12.367	15.201	18.721	13.485	16.353	34.322	21.046	26.296	17.234	9.713	22.461	11.216
373.71	76.964	41.971	48.995	40.1	26.893	42.137	23.26	15.849	52.88	27.744	63.544	32.829	45.238	36.645	51.876	36.496	48.624	28.903	80.009	41.557	16.289	8.244	14.049	42.329	12.368	15.205	18.72	13.487	16.355	34.312	21.058	26.299	17.241	9.715	22.454	11.218
373.92	76.947	41.962	48.985	40.094	26.889	42.123	23.254	15.846	52.865	27.738	63.534	32.813	45.232	36.633	51.879	36.479	48.616	28.901	80.036	41.554	16.287	8.245	14.049	42.319	12.369	15.207	18.716	13.487	16.354	34.302	21.058	26.253	17.243	9.715	22.446	11.218
374.13	76.921	41.953	48.97	40.083	26.884	42.112	23.247	15.84	52.85	27.729	63.511	32.788	45.191	36.6	51.831	36.459	48.581	28.87	80.024	41.514	16.281	8.244	14.05	42.307	12.363	15.208	18.709	13.482	16.35	34.291	21.035	26.233	17.243	9.714	22.436	11.217
374.34	76.896	41.941	48.956	40.073	26.883	42.103	23.247	15.841	52.835	27.726	63.481	32.779	45.18	36.584	51.821	36.449	48.535	28.853	80.02	41.519	16.286	8.251	14.052	42.304	12.369	15.213	18.706	13.484	16.351	34.283	21.022	26.234	17.251	9.717	22.433	11.219
374.55	76.879	41.931	48.94	40.065	26.878	42.096	23.247	15.843	52.824	27.729	63.475	32.776	45.189	36.563	51.802	36.433	48.523	28.848	79.996	41.504	16.286	8.252	14.055	42.297	12.371	15.215	18.708	13.486	16.353	34.28	21.028	26.229	17.258	9.72	22.43	11.22
374.76	76.848	41.928	48.927	40.056	26.874	42.09	23.24	15.84	52.806	27.72	63.464	32.768	45.161	36.558	51.766	36.438	48.505	28.84	79.977	41.523	16.284	8.255	14.061	42.285	12.37	15.217	18.704	13.485	16.353	34.274	21.057	26.223	17.261	9.721	22.422	11.222
374.97	76.832	41.92	48.906	40.044	26.866	42.077	23.231	15.833	52.785	27.711	63.436	32.75	45.124	36.531	51.753	36.416	48.46	28.808	79.988	41.479	16.282	8.256	14.058	42.27	12.369	15.215	18.695	13.481	16.346	34.265	21.02	26.195	17.264	9.72	22.413	11.215
375.18	76.816	41.912	48.886	40.034	26.86	42.067	23.228	15.832	52.771	27.707	63.408	32.716	45.114	36.54	51.716	36.395	48.447	28.801	79.949	41.474	16.282	8.257	14.059	42.265	12.368	15.217	18.691	13.483	16.343	34.258	21.02	26.19	17.271	9.717	22.407	11.212
375.39	76.796	41.901	48.873	40.024	26.855	42.064	23.235	15.831	52.763	27.71	63.397	32.694	45.097	36.534	51.711	36.37	48.407	28.804	79.931	41.467	16.285	8.26	14.064	42.255	12.374	15.219	18.693	13.48	16.343	34.259	21.024	26.182	17.278	9.719	22.405	11.219
375.6	76.774	41.894	48.86	40.01	26.849	42.057	23.232	15.831	52.743	27.704	63.363	32.68	45.087	36.531	51.666	36.35	48.38	28.802	79.894	41.452	16.279	8.262	14.064	42.243	12.376	15.22	18.691	13.481	16.341	34.252	21.005	26.161	17.281	9.72	22.396	11.218
375.81	76.759	41.887	48.842	40	26.837	42.044	23.221	15.825	52.727	27.698	63.337	32.679	45.063	36.515	51.65	36.343	48.358	28.784	79.866	41.436	16.276	8.26	14.066	42.228	12.376	15.215	18.686	13.479	16.336	34.241	20.983	26.163	17.283	9.72	22.386	11.217
376.02	76.737	41.877	48.827	39.989	26.833	42.031	23.217	15.824	52.715	27.692	63.341	32.677	45.033	36.478	51.636	36.331	48.328	28.779	79.821	41.436	16.274	8.261	14.064	42.22	12.376	15.214	18.68	13.477	16.329	34.232	20.975	26.174	17.284	9.717	22.377	11.214
376.23	76.707	41.87	48.815	39.985	26.831	42.026	23.216	15.827	52.702	27.69	63.346	32.666	45.036	36.473	51.622	36.315	48.311	28.815	79.769	41.435	16.273	8.261	14.067	42.216	12.382	15.218	18.681	13.482	16.331	34.23	20.991	26.181	17.295	9.724	22.379	11.218
376.44	76.687	41.864	48.8	39.978	26.826	42.013	23.214	15.826	52.689	27.683	63.331	32.663	45.018	36.472	51.592	36.336	48.286	28.793	79.732	41.456	16.272	8.262	14.064	42.204	12.387	15.218	18.678	13.479	16.332	34.218	20.99	26.186	17.301	9.72	22.375	11.217
376.65	76.664	41.855	48.784	39.968	26.818	42.002	23.206	15.817	52.67	27.673	63.305	32.67	44.996	36.453	51.581	36.314	48.261	28.774	79.71	41.454	16.267	8.257	14.059	42.188	12.382	15.212	18.67	13.474	16.326	34.203	20.975	26.174	17.297	9.716	22.358	11.211
376.86	76.637	41.845	48.763	39.964	26.815	41.993	23.202	15.815	52.656	27.668	63.307	32.656	44.983	36.431	51.56	36.302	48.247	28.768	79.706	41.441	16.266	8.26	14.059	42.183	12.382	15.209	18.67	13.474	16.324	34.198	20.971	26.156	17.301	9.719	22.352	11.211
377.07	76.613	41.836	48.747	39.953	26.813	41.982	23.2	15.817	52.64	27.663	63.308	32.649	44.98	36.411	51.545	36.289	48.209	28.742	79.706	41.407	16.267	8.263	14.061	42.173	12.385	15.21	18.67	13.474	16.323	34.195	20.952	26.146	17.305	9.717	22.345	11.212
377.28	76.589	41.825	48.73	39.948	26.807	41.971	23.194	15.812	52.625	27.656	63.309	32.628	44.961	36.391	51.541	36.271	48.205	28.726	79.685	41.383	16.263	8.264	14.06	42.168	12.382	15.207	18.669	13.472	16.32	34.182	20.942	26.132	17.306	9.715	22.334	11.21
377.49	76.564	41.814	48.707	39.941	26.795	41.963	23.19	15.808	52.61	27.644	63.285	32.633	44.936	36.384	51.528	36.261	48.184	28.705	79.667	41.343	16.259	8.261	14.058	42.155	12.378	15.201	18.66	13.466	16.314	34.172	20.939	26.121	17.307	9.711	22.323	11.206
377.7	76.542	41.8	48.696	39.935	26.79	41.95	23.186	15.804	52.592	27.639	63.245	32.617	44.908	36.354	51.49	36.249	48.154	28.687	79.614	41.332	16.259	8.263	14.06	42.145	12.376	15.201	18.656	13.467	16.314	34.16	20.918	26.088	17.314	9.71	22.314	11.203
377.91	76.522	41.79	48.678	39.93	26.784	41.95	23.182	15.802	52.579	27.634	63.215	32.592	44.881	36.345	51.464	36.225	48.151	28.663	79.579	41.306	16.257	8.268	14.062	42.136	12.378	15.198	18.654	13.466	16.311	34.151	20.909	26.069	17.319	9.713	22.31	11.204
378.12	76.498	41.78	48.658	39.924	26.781	41.939	23.181	15.803	52.557	27.626	63.226	32.592	44.875	36.342	51.434	36.233	48.15	28.64	79.563	41.285	16.26	8.271	14.066	42.13	12.382	15.198	18.652	13.469	16.308	34.142	20.901	26.078	17.322	9.716	22.304	11.204
378.33	76.472	41.77	48.64	39.91	26.778	41.928	23.177	15.799	52.54	27.616	63.211	32.584	44.85	36.334	51.411	36.214	48.105	28.62	79.532	41.263	16.261	8.27	14.066	42.119	12.381	15.195	18.646	13.464	16.303	34.133	20.882	26.059	17.325	9.712	22.294	11.199
378.54	76.448	41.76	48.625	39.9	26.769	41.923	23.173	15.794	52.518	27.611	63.214	32.602	44.843	36.314	51.387	36.192	48.098	28.626	79.503	41.257	16.26	8.272	14.069	42.109	12.38	15.196	18.645	13.467	16.303	34.122	20.884	26.055	17.33	9.71	22.285	11.2
378.75	76.424	41.755	48.609	39.899	26.759	41.916	23.171	15.792	52.504	27.607	63.211	32.573	44.822	36.312	51.369	36.188	48.092	28.617	79.473	41.231	16.258	8.273	14.074	42.103	12.383	15.196	18.646	13.465	16.301	34.115	20.869	26.044	17.337	9.713	22.278	11.2
378.96	76.408	41.749	48.589	39.888	26.754	41.909	23.168	15.789	52.491	27.602	63.209	32.561	44.796	36.299	51.367	36.172	48.056	28.608	79.477	41.218	16.257	8.277	14.074	42.097	12.388	15.198	18.645	13.466	16.303	34.104	20.865	26.045	17.342	9.714	22.272	11.197
379.17	76.382	41.739	48.57	39.878	26.746	41.896	23.168	15.784	52.474	27.591	63.181	32.564	44.784	36.292	51.353	36.177	48.042	28.585	79.46	41.196	16.252	8.272	14.074	42.084	12.385	15.191	18.641	13.462	16.296	34.095	20.835	26.032	17.344	9.711	22.264	11.191
379.38	76.362	41.732	48.551	39.871	26.74	41.889	23.171	15.782	52.458	27.589	63.182	32.568	44.767	36.273	51.355	36.169	48.041	28.589	79.442	41.215	16.255	8.274	14.075	42.077	12.386	15.195	18.639	13.466	16.296	34.093	20.848	26.046	17.348	9.711	22.258	11.19
379.59	76.342	41.72	48.533	39.862	26.736	41.878	23.162	15.781	52.443	27.585	63.15	32.572	44.748	36.268	51.327	36.169	48.023	28.582	79.407	41.196	16.255	8.278	14.078	42.07	12.384	15.194	18.638	13.463	16.292	34.089	20.838	26.029	17.352	9.711	22.254	11.191
379.8	76.323	41.715	48.518	39.853	26.732	41.872	23.16	15.782	52.432	27.58	63.138	32.567	44.712	36.274	51.298	36.175	47.999	28.56	79.379	41.152	16.255	8.279	14.084	42.065	12.386	15.193	18.636	13.464	16.291	34.084	20.835	26.004	17.355	9.714	22.245	11.188
380.01	76.3	41.712	48.498	39.847	26.723	41.863	23.157	15.781	52.414	27.572	63.129	32.563	44.687	36.287	51.266	36.161	47.981	28.543	79.362	41.142	16.255	8.278	14.083	42.054	12.386	15.187	18.635	13.463	16.286	34.073	20.841	25.998	17.36	9.713	22.234	11.184
380.22	76.274	41.704	48.483	39.842	26.719	41.853	23.152	15.78	52.399	27.565	63.116	32.566	44.667	36.275	51.224	36.156	47.956	28.518	79.334	41.121	16.255	8.281	14.087	42.046	12.388	15.19	18.637	13.463	16.287	34.071	20.823	25.986	17.364	9.714	22.228	11.186
380.43	76.255	41.696	48.47	39.834	26.711	41.845	23.147	15.778	52.382	27.558	63.097	32.559	44.671	36.257	51.186	36.143	47.934	28.51	79.306	41.12	16.26	8.286	14.09	42.04	12.388	15.189	18.635	13.462	16.287	34.062	20.835	25.97	17.371	9.718	22.224	11.187
380.64	76.233	41.69	48.456	39.826	26.709	41.838	23.147	15.778	52.37	27.554	63.062	32.539	44.66	36.234	51.164	36.133	47.904	28.511	79.301	41.1	16.262	8.288	14.092	42.032	12.39	15.191	18.636	13.462	16.289	34.055	20.825	25.953	17.376	9.718	22.215	11.188
380.85	76.215	41.682	48.438	39.823	26.704	41.829	23.144	15.774	52.355	27.552	63.063	32.533	44.649	36.236	51.161	36.128	47.899	28.486	79.306	41.077	16.262	8.288	14.093	42.028	12.395	15.191	18.632	13.462	16.285	34.045	20.832	25.934	17.378	9.716	22.209	11.188
381.06	76.198	41.671	48.423	39.815	26.698	41.818	23.141	15.767	52.345	27.544	63.062	32.526	44.627	36.233	51.108	36.098	47.876	28.462	79.279	41.062	16.263	8.291	14.095	42.021	12.396	15.192	18.627	13.462	16.282	34.039	20.823	25.924	17.38	9.714	22.2	11.187
381.27	76.171	41.669	48.416	39.806	26.693	41.815	23.141	15.766	52.333	27.539	63.059	32.519	44.599	36.239	51.087	36.075	47.864	28.483	79.271	41.064	16.263	8.292	14.098	42.014	12.398	15.195	18.63	13.464	16.281	34.034	20.844	25.92	17.386	9.716	22.195	11.19
381.48	76.156	41.666	48.402	39.803	26.691	41.811	23.141	15.765	52.324	27.54	63.048	32.517	44.586	36.253	51.065	36.083	47.86	28.491	79.272	41.063	16.267	8.295	14.101	42.012	12.402	15.198	18.633	13.468	16.286	34.033	20.844	25.922	17.394	9.718	22.19	11.193
381.69	76.135	41.655	48.386	39.793	26.68	41.808	23.14	15.76	52.312	27.534	63.048	32.52	44.6	36.247	51.035	36.068	47.842	28.498	79.253	41.053	16.263	8.296	14.1	42.003	12.404	15.194	18.629	13.467	16.279	34.024	20.853	25.923	17.394	9.717	22.182	11.187
381.9	76.111	41.645	48.365	39.787	26.677	41.798	23.138	15.758	52.297	27.523	63.021	32.525	44.601	36.256	51.014	36.058	47.846	28.506	79.23	41.062	16.265	8.297	14.101	41.992	12.405	15.197	18.627	13.468	16.279	34.013	20.857	25.955	17.396	9.717	22.179	11.189
382.11	76.09	41.639	48.353	39.778	26.672	41.79	23.136	15.757	52.284	27.516	63.037	32.516	44.593	36.237	50.996	36.028	47.841	28.492	79.228	41.068	16.265	8.299	14.101	41.987	12.41	15.196	18.628	13.465	16.278	34.002	20.854	25.965	17.398	9.721	22.176	11.191
382.32	76.069	41.631	48.341	39.772	26.672	41.783	23.138	15.757	52.273	27.514	63.032	32.501	44.576	36.223	50.971	36.031	47.812	28.477	79.228	41.021	16.27	8.305	14.108	41.984	12.413	15.2	18.63	13.467	16.279	33.995	20.82	25.949	17.403	9.721	22.172	11.191
382.53	76.053	41.624	48.331	39.771	26.668	41.772	23.133	15.752	52.263	27.508	63.007	32.483	44.565	36.232	50.955	36.04	47.806	28.478	79.229	41.014	16.269	8.307	14.113	41.971	12.418	15.201	18.629	13.467	16.277	33.987	20.812	25.937	17.406	9.723	22.165	11.19
382.73	76.029	41.617	48.316	39.763	26.668	41.764	23.131	15.75	52.251	27.501	62.998	32.496	44.544	36.246	50.948	36.042	47.795	28.461	79.205	41.009	16.268	8.305	14.113	41.968	12.418	15.198	18.627	13.467	16.273	33.979	20.795	25.945	17.408	9.724	22.161	11.188
382.94	76.008	41.614	48.302	39.754	26.662	41.757	23.13	15.747	52.245	27.502	62.977	32.49	44.556	36.237	50.943	36.047	47.769	28.464	79.178	41.005	16.271	8.31	14.119	41.966	12.424	15.203	18.628	13.469	16.277	33.976	20.803	25.936	17.415	9.729	22.156	11.194
383.15	75.979	41.604	48.285	39.746	26.66	41.747	23.126	15.739	52.236	27.497	62.95	32.5	44.542	36.219	50.93	36.042	47.776	28.44	79.141	41.005	16.266	8.312	14.12	41.956	12.422	15.204	18.623	13.468	16.274	33.966	20.809	25.955	17.415	9.728	22.144	11.191
383.36	75.95	41.598	48.27	39.739	26.658	41.739	23.12	15.739	52.217	27.492	62.932	32.508	44.536	36.222	50.929	36.034	47.778	28.452	79.108	41.006	16.266	8.31	14.119	41.949	12.423	15.206	18.623	13.47	16.275	33.956	20.8	25.933	17.419	9.728	22.14	11.189
383.57	75.932	41.591	48.253	39.733	26.654	41.736	23.117	15.739	52.204	27.487	62.91	32.489	44.499	36.187	50.908	36.021	47.75	28.432	79.11	40.993	16.266	8.313	14.123	41.943	12.423	15.205	18.62	13.469	16.276	33.944	20.791	25.915	17.426	9.733	22.134	11.189
383.78	75.915	41.581	48.24	39.725	26.652	41.726	23.118	15.737	52.191	27.483	62.925	32.481	44.507	36.173	50.898	36.009	47.737	28.426	79.087	40.99	16.266	8.317	14.125	41.939	12.425	15.205	18.621	13.471	16.275	33.934	20.779	25.919	17.428	9.733	22.127	11.19
383.99	75.896	41.572	48.229	39.719	26.645	41.718	23.116	15.737	52.18	27.481	62.908	32.472	44.492	36.16	50.857	35.985	47.714	28.405	79.079	40.982	16.265	8.32	14.127	41.933	12.428	15.205	18.621	13.469	16.275	33.928	20.761	25.889	17.43	9.737	22.118	11.19
384.2	75.875	41.562	48.212	39.71	26.638	41.707	23.11	15.734	52.164	27.475	62.89	32.459	44.496	36.149	50.839	35.968	47.695	28.379	79.056	40.971	16.26	8.319	14.125	41.92	12.425	15.204	18.619	13.463	16.27	33.918	20.738	25.873	17.43	9.732	22.109	11.187
384.41	75.855	41.563	48.2	39.703	26.635	41.704	23.11	15.735	52.149	27.471	62.877	32.463	44.488	36.139	50.813	35.953	47.691	28.377	79.061	40.972	16.262	8.323	14.126	41.911	12.424	15.208	18.616	13.465	16.269	33.913	20.739	25.871	17.435	9.733	22.102	11.188
384.62	75.833	41.555	48.186	39.691	26.634	41.694	23.109	15.735	52.134	27.466	62.86	32.452	44.461	36.136	50.795	35.932	47.675	28.375	79.039	40.943	16.265	8.324	14.127	41.906	12.428	15.21	18.619	13.467	16.271	33.907	20.75	25.86	17.444	9.73	22.1	11.19
384.83	75.812	41.548	48.17	39.684	26.631	41.685	23.11	15.732	52.122	27.462	62.812	32.469	44.425	36.108	50.772	35.897	47.656	28.35	79.012	40.932	16.266	8.328	14.129	41.902	12.43	15.211	18.621	13.468	16.272	33.904	20.725	25.843	17.448	9.732	22.089	11.19
385.04	75.794	41.543	48.158	39.674	26.629	41.674	23.106	15.727	52.11	27.45	62.78	32.455	44.391	36.101	50.736	35.851	47.611	28.334	78.994	40.928	16.267	8.331	14.13	41.887	12.429	15.207	18.617	13.467	16.268	33.898	20.705	25.809	17.451	9.734	22.082	11.188
385.25	75.772	41.539	48.141	39.661	26.627	41.667	23.102	15.726	52.096	27.437	62.784	32.446	44.377	36.114	50.723	35.848	47.614	28.337	78.951	40.916	16.266	8.335	14.132	41.885	12.432	15.206	18.618	13.468	16.269	33.892	20.708	25.798	17.453	9.736	22.081	11.187
385.46	75.744	41.531	48.123	39.655	26.623	41.659	23.102	15.723	52.085	27.434	62.766	32.438	44.368	36.097	50.718	35.84	47.596	28.342	78.932	40.901	16.264	8.336	14.134	41.882	12.437	15.207	18.619	13.471	16.274	33.886	20.726	25.805	17.464	9.742	22.075	11.189
385.67	75.722	41.522	48.11	39.648	26.616	41.651	23.097	15.72	52.069	27.43	62.766	32.439	44.351	36.099	50.693	35.823	47.606	28.326	78.907	40.901	16.263	8.338	14.133	41.871	12.436	15.207	18.619	13.47	16.271	33.879	20.706	25.808	17.466	9.741	22.066	11.189
385.88	75.704	41.518	48.092	39.64	26.614	41.646	23.095	15.717	52.057	27.422	62.772	32.422	44.339	36.075	50.64	35.817	47.588	28.316	78.906	40.883	16.256	8.337	14.135	41.861	12.435	15.205	18.613	13.466	16.269	33.867	20.68	25.792	17.469	9.739	22.06	11.183
386.09	75.685	41.515	48.077	39.635	26.605	41.638	23.092	15.721	52.044	27.415	62.749	32.439	44.323	36.1	50.65	35.798	47.549	28.304	78.899	40.87	16.259	8.34	14.14	41.855	12.437	15.203	18.615	13.466	16.271	33.863	20.671	25.796	17.475	9.741	22.055	11.186
386.3	75.674	41.507	48.063	39.624	26.603	41.632	23.09	15.725	52.04	27.41	62.763	32.441	44.309	36.119	50.661	35.811	47.545	28.311	78.867	40.854	16.258	8.345	14.144	41.848	12.44	15.204	18.618	13.466	16.273	33.862	20.7	25.804	17.484	9.746	22.051	11.19
386.51	75.664	41.503	48.051	39.621	26.596	41.621	23.09	15.725	52.034	27.406	62.734	32.442	44.294	36.125	50.637	35.811	47.534	28.296	78.875	40.854	16.261	8.348	14.145	41.846	12.443	15.207	18.617	13.467	16.278	33.858	20.69	25.791	17.489	9.75	22.046	11.192
386.72	75.645	41.501	48.034	39.617	26.591	41.611	23.091	15.722	52.022	27.402	62.728	32.436	44.283	36.122	50.605	35.779	47.518	28.277	78.837	40.825	16.264	8.35	14.147	41.837	12.443	15.212	18.616	13.464	16.275	33.849	20.681	25.766	17.496	9.753	22.041	11.19
386.93	75.628	41.489	48.019	39.617	26.587	41.606	23.089	15.724	52.014	27.397	62.714	32.434	44.253	36.129	50.601	35.765	47.508	28.288	78.821	40.826	16.267	8.352	14.148	41.832	12.443	15.212	18.613	13.459	16.277	33.844	20.669	25.754	17.499	9.753	22.037	11.189
387.13	75.6	41.487	48.008	39.611	26.587	41.6	23.087	15.726	52	27.397	62.695	32.424	44.25	36.122	50.593	35.756	47.504	28.274	78.792	40.821	16.268	8.358	14.154	41.824	12.449	15.214	18.614	13.463	16.279	33.836	20.669	25.758	17.505	9.755	22.032	11.19
387.34	75.577	41.481	47.996	39.603	26.585	41.594	23.091	15.726	51.997	27.395	62.689	32.422	44.231	36.102	50.586	35.739	47.486	28.254	78.771	40.815	16.272	8.359	14.155	41.818	12.453	15.215	18.615	13.467	16.282	33.83	20.655	25.749	17.51	9.76	22.028	11.188
387.55	75.559	41.476	47.978	39.593	26.577	41.588	23.088	15.726	51.986	27.39	62.674	32.432	44.239	36.105	50.602	35.737	47.492	28.261	78.732	40.822	16.273	8.358	14.153	41.811	12.453	15.214	18.613	13.466	16.28	33.826	20.653	25.748	17.514	9.762	22.024	11.186
387.76	75.543	41.476	47.965	39.594	26.575	41.583	23.088	15.728	51.973	27.389	62.664	32.419	44.217	36.086	50.581	35.721	47.473	28.25	78.711	40.805	16.275	8.364	14.156	41.801	12.458	15.219	18.614	13.469	16.277	33.822	20.657	25.737	17.52	9.767	22.029	11.189
387.97	75.525	41.471	47.954	39.586	26.574	41.574	23.088	15.728	51.964	27.383	62.66	32.416	44.193	36.095	50.567	35.72	47.486	28.235	78.719	40.795	16.28	8.369	14.16	41.794	12.462	15.224	18.615	13.468	16.279	33.821	20.656	25.721	17.529	9.772	22.028	11.191
388.18	75.504	41.46	47.943	39.581	26.567	41.565	23.085	15.722	51.945	27.374	62.653	32.405	44.159	36.082	50.546	35.712	47.452	28.231	78.702	40.774	16.281	8.368	14.158	41.786	12.461	15.223	18.612	13.466	16.28	33.809	20.658	25.706	17.532	9.772	22.017	11.19
388.39	75.484	41.454	47.928	39.57	26.566	41.553	23.087	15.718	51.931	27.365	62.643	32.394	44.108	36.077	50.549	35.706	47.429	28.225	78.667	40.751	16.277	8.367	14.161	41.776	12.461	15.223	18.609	13.464	16.276	33.799	20.656	25.715	17.532	9.774	22.01	11.183
388.6	75.466	41.446	47.916	39.564	26.564	41.549	23.092	15.714	51.921	27.364	62.63	32.376	44.09	36.085	50.529	35.692	47.408	28.198	78.642	40.755	16.279	8.369	14.165	41.775	12.465	15.229	18.61	13.463	16.278	33.793	20.649	25.711	17.54	9.775	22.006	11.184
388.81	75.446	41.437	47.903	39.558	26.563	41.543	23.092	15.711	51.913	27.36	62.636	32.354	44.055	36.066	50.497	35.685	47.403	28.188	78.63	40.768	16.279	8.375	14.168	41.772	12.467	15.228	18.609	13.465	16.278	33.788	20.646	25.69	17.547	9.779	22.002	11.188
389.02	75.428	41.43	47.889	39.55	26.561	41.54	23.092	15.71	51.905	27.357	62.609	32.363	44.03	36.053	50.473	35.671	47.388	28.175	78.608	40.764	16.282	8.38	14.171	41.767	12.469	15.229	18.606	13.466	16.28	33.785	20.658	25.678	17.552	9.781	21.995	11.188
389.23	75.411	41.423	47.876	39.544	26.555	41.53	23.092	15.707	51.89	27.35	62.602	32.357	44.012	36.051	50.458	35.66	47.368	28.17	78.563	40.737	16.281	8.379	14.17	41.761	12.469	15.224	18.607	13.46	16.278	33.779	20.647	25.689	17.553	9.778	21.983	11.189
389.44	75.391	41.417	47.858	39.535	26.553	41.524	23.087	15.709	51.878	27.348	62.603	32.349	43.989	36.028	50.446	35.666	47.366	28.161	78.552	40.729	16.282	8.381	14.175	41.76	12.471	15.224	18.608	13.459	16.28	33.767	20.636	25.688	17.558	9.78	21.978	11.19
389.65	75.371	41.411	47.848	39.528	26.551	41.514	23.088	15.707	51.87	27.344	62.588	32.358	43.981	36.029	50.438	35.652	47.37	28.161	78.511	40.735	16.287	8.383	14.177	41.752	12.474	15.225	18.606	13.463	16.282	33.762	20.66	25.706	17.564	9.781	21.98	11.191
389.86	75.355	41.409	47.837	39.524	26.547	41.508	23.086	15.708	51.86	27.346	62.597	32.374	43.972	36	50.435	35.642	47.348	28.157	78.497	40.726	16.289	8.39	14.179	41.754	12.479	15.227	18.609	13.467	16.281	33.759	20.662	25.705	17.574	9.785	21.975	11.196
390.06	75.338	41.405	47.829	39.519	26.544	41.5	23.085	15.706	51.847	27.341	62.579	32.394	43.976	35.962	50.427	35.637	47.334	28.147	78.489	40.737	16.29	8.393	14.179	41.748	12.481	15.227	18.607	13.465	16.283	33.748	20.672	25.716	17.579	9.786	21.969	11.197
390.27	75.318	41.399	47.821	39.512	26.544	41.497	23.086	15.704	51.839	27.338	62.555	32.386	43.966	35.963	50.405	35.633	47.338	28.145	78.491	40.753	16.292	8.402	14.183	41.742	12.486	15.23	18.614	13.469	16.286	33.745	20.651	25.714	17.592	9.792	21.969	11.204
390.48	75.3	41.395	47.813	39.511	26.54	41.494	23.083	15.705	51.83	27.336	62.55	32.381	43.966	35.971	50.398	35.614	47.313	28.128	78.47	40.75	16.297	8.403	14.187	41.738	12.488	15.234	18.613	13.474	16.288	33.742	20.656	25.735	17.601	9.797	21.969	11.207
390.69	75.284	41.392	47.801	39.5	26.54	41.487	23.078	15.701	51.817	27.329	62.559	32.364	43.92	35.939	50.354	35.58	47.292	28.121	78.456	40.722	16.296	8.405	14.19	41.732	12.491	15.231	18.612	13.475	16.288	33.734	20.646	25.707	17.606	9.799	21.968	11.204
390.9	75.27	41.386	47.79	39.494	26.536	41.477	23.079	15.702	51.808	27.323	62.532	32.373	43.912	35.948	50.325	35.551	47.293	28.094	78.424	40.7	16.3	8.408	14.195	41.726	12.492	15.23	18.612	13.471	16.284	33.723	20.65	25.708	17.608	9.801	21.959	11.203
391.11	75.262	41.382	47.78	39.486	26.534	41.475	23.075	15.702	51.795	27.319	62.527	32.364	43.89	35.954	50.303	35.529	47.279	28.092	78.408	40.679	16.302	8.411	14.199	41.722	12.491	15.232	18.613	13.474	16.287	33.719	20.657	25.716	17.615	9.805	21.957	11.203
391.32	75.249	41.374	47.769	39.477	26.539	41.469	23.075	15.708	51.786	27.317	62.515	32.354	43.862	35.963	50.283	35.516	47.265	28.079	78.38	40.664	16.303	8.415	14.202	41.722	12.493	15.239	18.619	13.481	16.294	33.714	20.641	25.719	17.626	9.813	21.958	11.209
391.53	75.235	41.363	47.754	39.472	26.538	41.464	23.074	15.708	51.777	27.316	62.506	32.333	43.848	35.963	50.285	35.502	47.255	28.068	78.352	40.662	16.302	8.419	14.203	41.714	12.492	15.24	18.618	13.479	16.294	33.708	20.637	25.711	17.633	9.814	21.954	11.21
391.74	75.216	41.356	47.741	39.466	26.527	41.45	23.074	15.703	51.762	27.312	62.504	32.328	43.842	35.957	50.246	35.495	47.231	28.059	78.32	40.652	16.299	8.422	14.202	41.706	12.491	15.238	18.611	13.475	16.288	33.7	20.631	25.691	17.634	9.812	21.941	11.204
391.95	75.194	41.35	47.731	39.46	26.522	41.441	23.073	15.702	51.755	27.307	62.5	32.336	43.824	35.955	50.218	35.482	47.223	28.057	78.3	40.645	16.3	8.424	14.205	41.695	12.49	15.24	18.61	13.475	16.288	33.694	20.629	25.688	17.639	9.808	21.934	11.204
392.16	75.169	41.346	47.727	39.458	26.519	41.438	23.072	15.703	51.75	27.305	62.501	32.332	43.817	35.971	50.214	35.48	47.215	28.062	78.302	40.64	16.304	8.429	14.208	41.691	12.493	15.246	18.614	13.481	16.29	33.69	20.638	25.701	17.646	9.812	21.934	11.207
392.36	75.158	41.339	47.724	39.451	26.517	41.432	23.068	15.701	51.738	27.302	62.489	32.317	43.796	35.96	50.201	35.469	47.207	28.049	78.29	40.622	16.304	8.433	14.209	41.687	12.499	15.248	18.617	13.48	16.288	33.685	20.61	25.719	17.654	9.816	21.931	11.208
392.57	75.142	41.332	47.714	39.434	26.515	41.425	23.064	15.698	51.731	27.297	62.484	32.306	43.777	35.946	50.175	35.444	47.198	28.039	78.271	40.6	16.304	8.434	14.207	41.682	12.499	15.248	18.613	13.476	16.288	33.675	20.592	25.689	17.654	9.816	21.925	11.205
392.78	75.128	41.324	47.707	39.433	26.511	41.421	23.058	15.697	51.728	27.293	62.479	32.29	43.761	35.941	50.169	35.435	47.194	28.027	78.265	40.585	16.306	8.437	14.21	41.674	12.502	15.249	18.618	13.476	16.291	33.664	20.595	25.667	17.66	9.819	21.921	11.204
392.99	75.108	41.316	47.696	39.431	26.506	41.421	23.056	15.698	51.721	27.292	62.453	32.293	43.75	35.945	50.15	35.428	47.194	28.013	78.248	40.574	16.308	8.439	14.217	41.668	12.504	15.252	18.621	13.48	16.293	33.655	20.594	25.679	17.666	9.823	21.918	11.206
393.2	75.093	41.315	47.685	39.423	26.499	41.413	23.052	15.697	51.708	27.285	62.443	32.285	43.731	35.942	50.13	35.404	47.175	28.005	78.241	40.56	16.31	8.44	14.217	41.667	12.506	15.256	18.622	13.479	16.292	33.651	20.59	25.677	17.673	9.827	21.911	11.206
393.41	75.076	41.308	47.673	39.411	26.489	41.408	23.047	15.694	51.693	27.279	62.406	32.276	43.71	35.918	50.123	35.397	47.152	27.991	78.207	40.539	16.307	8.44	14.217	41.662	12.507	15.256	18.618	13.478	16.286	33.643	20.586	25.658	17.678	9.824	21.91	11.202
393.62	75.062	41.301	47.666	39.405	26.488	41.405	23.049	15.691	51.679	27.278	62.402	32.285	43.676	35.934	50.105	35.386	47.14	27.981	78.181	40.533	16.31	8.441	14.219	41.654	12.51	15.259	18.619	13.482	16.287	33.637	20.59	25.643	17.681	9.825	21.904	11.202
393.83	75.039	41.297	47.657	39.395	26.485	41.401	23.051	15.695	51.671	27.28	62.38	32.285	43.672	35.923	50.094	35.379	47.111	27.963	78.151	40.537	16.314	8.445	14.222	41.648	12.513	15.261	18.622	13.485	16.29	33.634	20.6	25.642	17.688	9.828	21.904	11.208
394.04	75.02	41.288	47.647	39.385	26.479	41.395	23.048	15.691	51.663	27.271	62.352	32.269	43.673	35.919	50.058	35.357	47.084	27.928	78.127	40.543	16.317	8.446	14.222	41.642	12.512	15.262	18.622	13.485	16.29	33.627	20.595	25.615	17.692	9.826	21.896	11.211
394.25	75.004	41.28	47.636	39.383	26.474	41.392	23.046	15.691	51.65	27.263	62.333	32.271	43.66	35.921	50.017	35.333	47.064	27.899	78.147	40.528	16.318	8.446	14.227	41.635	12.514	15.26	18.62	13.485	16.289	33.617	20.58	25.62	17.698	9.827	21.893	11.208
394.45	74.984	41.269	47.628	39.377	26.472	41.385	23.043	15.69	51.639	27.258	62.293	32.259	43.654	35.913	49.987	35.322	47.049	27.892	78.133	40.513	16.317	8.447	14.227	41.63	12.515	15.262	18.623	13.488	16.286	33.609	20.57	25.617	17.702	9.83	21.889	11.205
394.66	74.966	41.268	47.613	39.37	26.47	41.372	23.04	15.693	51.632	27.252	62.271	32.248	43.641	35.914	49.963	35.324	47.037	27.883	78.103	40.511	16.318	8.451	14.228	41.625	12.518	15.261	18.621	13.489	16.288	33.603	20.57	25.619	17.709	9.829	21.885	11.21
394.87	74.952	41.26	47.6	39.363	26.467	41.363	23.036	15.69	51.62	27.246	62.266	32.227	43.605	35.894	49.928	35.299	47.023	27.869	78.082	40.5	16.32	8.451	14.228	41.62	12.518	15.266	18.622	13.489	16.285	33.597	20.55	25.61	17.715	9.828	21.878	11.21
395.08	74.928	41.256	47.582	39.36	26.462	41.357	23.036	15.688	51.608	27.239	62.258	32.212	43.579	35.891	49.892	35.294	47.008	27.855	78.071	40.497	16.318	8.451	14.227	41.615	12.517	15.267	18.623	13.488	16.282	33.587	20.55	25.613	17.717	9.828	21.87	11.209
395.29	74.908	41.252	47.57	39.354	26.46	41.354	23.035	15.69	51.597	27.238	62.23	32.197	43.559	35.88	49.883	35.287	46.975	27.84	78.057	40.491	16.32	8.455	14.231	41.613	12.524	15.269	18.628	13.49	16.285	33.584	20.551	25.601	17.723	9.83	21.864	11.212
395.5	74.898	41.247	47.558	39.356	26.468	41.355	23.037	15.694	51.588	27.237	62.23	32.217	43.551	35.861	49.879	35.281	46.971	27.837	78.072	40.472	16.324	8.459	14.238	41.616	12.532	15.279	18.63	13.495	16.29	33.578	20.56	25.597	17.736	9.839	21.863	11.215
395.71	74.876	41.243	47.542	39.354	26.467	41.353	23.036	15.694	51.58	27.233	62.222	32.202	43.523	35.853	49.855	35.277	46.961	27.828	78.065	40.468	16.326	8.464	14.242	41.614	12.536	15.282	18.632	13.5	16.292	33.567	20.562	25.582	17.746	9.844	21.865	11.219
395.92	74.863	41.236	47.525	39.358	26.469	41.349	23.037	15.694	51.569	27.227	62.205	32.193	43.49	35.85	49.834	35.272	46.93	27.818	78.033	40.46	16.33	8.47	14.245	41.61	12.537	15.283	18.631	13.498	16.295	33.559	20.556	25.58	17.749	9.848	21.862	11.225
396.13	74.846	41.234	47.517	39.356	26.472	41.349	23.039	15.695	51.564	27.229	62.196	32.203	43.48	35.846	49.825	35.256	46.918	27.81	78.019	40.444	16.335	8.476	14.251	41.609	12.538	15.286	18.634	13.502	16.299	33.558	20.546	25.58	17.759	9.855	21.863	11.229
396.33	74.828	41.228	47.508	39.35	26.473	41.345	23.039	15.694	51.566	27.232	62.192	32.208	43.458	35.825	49.791	35.239	46.891	27.798	77.99	40.443	16.334	8.479	14.254	41.603	12.545	15.292	18.641	13.507	16.305	33.556	20.54	25.579	17.768	9.861	21.86	11.231
396.54	74.806	41.223	47.504	39.345	26.468	41.338	23.035	15.696	51.556	27.228	62.162	32.204	43.447	35.791	49.778	35.228	46.869	27.787	77.98	40.41	16.338	8.485	14.26	41.603	12.551	15.296	18.643	13.511	16.308	33.556	20.538	25.566	17.774	9.866	21.861	11.236
396.75	74.789	41.222	47.488	39.333	26.467	41.334	23.029	15.696	51.544	27.223	62.155	32.196	43.443	35.79	49.761	35.209	46.861	27.794	77.976	40.395	16.34	8.488	14.262	41.6	12.555	15.298	18.647	13.511	16.311	33.556	20.546	25.574	17.78	9.867	21.856	11.233
396.96	74.771	41.217	47.476	39.327	26.463	41.326	23.032	15.699	51.53	27.22	62.169	32.187	43.422	35.766	49.737	35.181	46.854	27.793	77.96	40.378	16.343	8.49	14.262	41.598	12.557	15.301	18.646	13.517	16.316	33.551	20.545	25.558	17.786	9.869	21.854	11.238
397.17	74.748	41.211	47.468	39.325	26.461	41.325	23.036	15.702	51.526	27.223	62.161	32.188	43.411	35.76	49.754	35.165	46.834	27.802	77.926	40.375	16.349	8.501	14.269	41.594	12.564	15.309	18.647	13.526	16.321	33.551	20.554	25.562	17.794	9.879	21.852	11.24
397.38	74.727	41.203	47.452	39.322	26.464	41.317	23.037	15.701	51.519	27.224	62.147	32.175	43.4	35.757	49.728	35.168	46.829	27.793	77.913	40.373	16.353	8.506	14.273	41.595	12.568	15.311	18.656	13.533	16.326	33.544	20.553	25.561	17.806	9.885	21.848	11.244
397.59	74.708	41.2	47.448	39.315	26.462	41.309	23.038	15.699	51.51	27.215	62.146	32.179	43.383	35.751	49.716	35.153	46.822	27.78	77.897	40.366	16.354	8.51	14.275	41.585	12.569	15.312	18.661	13.537	16.325	33.539	20.558	25.566	17.814	9.888	21.842	11.246
397.8	74.696	41.2	47.443	39.308	26.466	41.297	23.032	15.692	51.499	27.208	62.122	32.175	43.375	35.739	49.714	35.146	46.806	27.781	77.903	40.369	16.354	8.508	14.275	41.575	12.567	15.311	18.654	13.537	16.324	33.535	20.56	25.56	17.818	9.887	21.837	11.244
398	74.68	41.195	47.439	39.3	26.466	41.297	23.03	15.698	51.495	27.207	62.109	32.172	43.355	35.752	49.692	35.133	46.8	27.757	77.879	40.377	16.358	8.512	14.276	41.575	12.572	15.316	18.659	13.539	16.331	33.534	20.561	25.556	17.828	9.891	21.837	11.246
398.21	74.659	41.193	47.43	39.294	26.459	41.291	23.025	15.696	51.486	27.204	62.086	32.177	43.333	35.742	49.675	35.114	46.775	27.748	77.863	40.373	16.358	8.514	14.278	41.567	12.572	15.315	18.661	13.54	16.332	33.525	20.557	25.556	17.836	9.895	21.829	11.248
398.42	74.641	41.183	47.417	39.288	26.458	41.289	23.027	15.693	51.476	27.201	62.096	32.177	43.328	35.735	49.652	35.105	46.763	27.746	77.851	40.359	16.362	8.516	14.28	41.56	12.575	15.319	18.662	13.541	16.331	33.525	20.555	25.542	17.84	9.898	21.827	11.247
398.63	74.628	41.18	47.411	39.286	26.457	41.289	23.027	15.695	51.463	27.198	62.085	32.138	43.321	35.702	49.621	35.092	46.756	27.714	77.808	40.338	16.367	8.52	14.287	41.558	12.58	15.324	18.663	13.543	16.329	33.518	20.551	25.53	17.846	9.901	21.827	11.247
398.84	74.614	41.178	47.403	39.283	26.455	41.286	23.031	15.7	51.458	27.195	62.065	32.145	43.307	35.706	49.626	35.084	46.743	27.724	77.801	40.343	16.372	8.527	14.292	41.558	12.587	15.33	18.671	13.549	16.333	33.518	20.552	25.531	17.854	9.908	21.828	11.256
399.05	74.604	41.169	47.393	39.279	26.452	41.277	23.032	15.7	51.447	27.194	62.039	32.154	43.298	35.695	49.626	35.074	46.73	27.717	77.788	40.345	16.373	8.531	14.296	41.556	12.587	15.329	18.673	13.553	16.334	33.517	20.55	25.527	17.858	9.914	21.827	11.26
399.26	74.589	41.167	47.383	39.272	26.45	41.273	23.032	15.698	51.437	27.189	62.044	32.13	43.267	35.712	49.607	35.073	46.698	27.702	77.74	40.335	16.375	8.533	14.295	41.55	12.588	15.33	18.674	13.551	16.335	33.51	20.526	25.502	17.866	9.915	21.822	11.262
399.46	74.58	41.163	47.377	39.269	26.452	41.269	23.033	15.701	51.427	27.187	62.032	32.117	43.253	35.717	49.593	35.066	46.685	27.706	77.72	40.345	16.378	8.539	14.299	41.544	12.591	15.335	18.675	13.551	16.335	33.509	20.542	25.51	17.875	9.917	21.815	11.266
399.67	74.558	41.157	47.368	39.265	26.445	41.262	23.03	15.702	51.418	27.184	62.022	32.117	43.244	35.71	49.575	35.06	46.678	27.691	77.694	40.32	16.378	8.54	14.301	41.541	12.595	15.335	18.678	13.551	16.338	33.505	20.532	25.508	17.88	9.919	21.811	11.267
399.88	74.542	41.151	47.363	39.257	26.447	41.259	23.03	15.7	51.414	27.184	62.016	32.099	43.234	35.7	49.57	35.052	46.66	27.702	77.688	40.3	16.379	8.548	14.304	41.538	12.599	15.341	18.678	13.555	16.341	33.502	20.542	25.498	17.889	9.924	21.812	11.269
400.09	74.523	41.148	47.351	39.247	26.441	41.254	23.031	15.701	51.402	27.183	62.008	32.087	43.212	35.708	49.549	35.057	46.652	27.691	77.669	40.276	16.382	8.549	14.31	41.536	12.602	15.342	18.679	13.558	16.34	33.499	20.547	25.491	17.895	9.928	21.805	11.27
400.3	74.502	41.145	47.336	39.243	26.44	41.25	23.029	15.701	51.397	27.179	62.022	32.067	43.19	35.695	49.523	35.037	46.623	27.689	77.647	40.258	16.387	8.554	14.315	41.533	12.608	15.346	18.684	13.558	16.342	33.496	20.531	25.476	17.9	9.933	21.803	11.273
400.51	74.49	41.138	47.326	39.241	26.443	41.242	23.024	15.706	51.394	27.178	62.014	32.061	43.189	35.688	49.508	35.015	46.624	27.68	77.643	40.24	16.394	8.564	14.324	41.531	12.621	15.35	18.69	13.563	16.348	33.499	20.512	25.49	17.911	9.939	21.808	11.283
400.72	74.473	41.131	47.31	39.236	26.44	41.241	23.025	15.71	51.387	27.178	62.024	32.04	43.145	35.681	49.468	34.996	46.59	27.661	77.607	40.218	16.4	8.57	14.328	41.527	12.629	15.354	18.693	13.568	16.353	33.496	20.498	25.476	17.924	9.943	21.805	11.285
400.92	74.456	41.124	47.299	39.23	26.439	41.234	23.021	15.71	51.38	27.175	62.02	32.042	43.125	35.666	49.476	34.988	46.561	27.635	77.59	40.207	16.403	8.572	14.329	41.523	12.625	15.358	18.692	13.563	16.35	33.49	20.492	25.46	17.928	9.942	21.793	11.282
401.13	74.448	41.12	47.288	39.223	26.437	41.234	23.02	15.71	51.367	27.171	62.007	32.039	43.136	35.644	49.464	34.981	46.542	27.645	77.587	40.203	16.406	8.578	14.332	41.523	12.63	15.362	18.696	13.569	16.355	33.475	20.499	25.464	17.934	9.946	21.793	11.286
401.34	74.434	41.115	47.277	39.214	26.436	41.228	23.023	15.707	51.361	27.168	61.991	32.038	43.12	35.64	49.436	34.949	46.533	27.651	77.568	40.187	16.411	8.581	14.333	41.522	12.636	15.365	18.7	13.573	16.356	33.478	20.5	25.457	17.942	9.955	21.796	11.292
401.55	74.415	41.109	47.265	39.208	26.432	41.226	23.023	15.706	51.353	27.168	61.996	32.028	43.099	35.649	49.407	34.926	46.53	27.651	77.567	40.189	16.411	8.585	14.336	41.516	12.637	15.369	18.699	13.576	16.358	33.477	20.49	25.476	17.951	9.958	21.797	11.295
401.76	74.399	41.105	47.255	39.201	26.426	41.219	23.021	15.705	51.35	27.159	61.977	32.021	43.097	35.645	49.394	34.922	46.499	27.648	77.548	40.174	16.409	8.583	14.336	41.508	12.64	15.367	18.698	13.574	16.36	33.466	20.475	25.465	17.956	9.959	21.791	11.294
401.97	74.394	41.103	47.243	39.197	26.426	41.218	23.022	15.703	51.344	27.154	61.976	32.009	43.07	35.648	49.374	34.897	46.474	27.647	77.521	40.161	16.411	8.586	14.34	41.509	12.645	15.37	18.699	13.575	16.362	33.467	20.466	25.448	17.963	9.961	21.788	11.293
402.18	74.381	41.097	47.239	39.2	26.423	41.221	23.02	15.706	51.335	27.156	61.973	32.006	43.058	35.636	49.369	34.882	46.451	27.658	77.516	40.167	16.414	8.59	14.346	41.51	12.645	15.373	18.703	13.58	16.363	33.463	20.473	25.436	17.97	9.97	21.79	11.3
402.38	74.367	41.09	47.229	39.199	26.424	41.216	23.017	15.707	51.329	27.155	61.966	31.986	43.049	35.621	49.343	34.865	46.451	27.622	77.501	40.169	16.42	8.596	14.35	41.505	12.649	15.377	18.704	13.584	16.365	33.46	20.472	25.429	17.978	9.975	21.786	11.299
402.59	74.355	41.078	47.22	39.192	26.419	41.211	23.016	15.702	51.322	27.15	61.968	31.975	43.04	35.643	49.318	34.867	46.433	27.607	77.473	40.147	16.423	8.598	14.347	41.493	12.645	15.376	18.7	13.58	16.358	33.448	20.477	25.439	17.978	9.973	21.776	11.294
402.8	74.343	41.072	47.212	39.189	26.419	41.211	23.012	15.699	51.317	27.148	61.973	31.974	43.021	35.633	49.283	34.839	46.4	27.6	77.425	40.129	16.425	8.602	14.35	41.487	12.646	15.378	18.7	13.578	16.358	33.443	20.474	25.422	17.985	9.975	21.771	11.294
403.01	74.32	41.071	47.203	39.185	26.42	41.21	23.017	15.703	51.311	27.149	61.945	31.964	43.004	35.63	49.252	34.814	46.385	27.583	77.402	40.111	16.432	8.607	14.358	41.486	12.655	15.383	18.707	13.584	16.369	33.439	20.459	25.415	17.997	9.985	21.773	11.297
403.22	74.307	41.067	47.191	39.181	26.42	41.205	23.019	15.699	51.304	27.146	61.936	31.975	42.991	35.63	49.223	34.799	46.368	27.575	77.384	40.104	16.434	8.61	14.359	41.483	12.657	15.385	18.709	13.586	16.37	33.436	20.457	25.411	18.004	9.988	21.772	11.296
403.43	74.282	41.062	47.185	39.175	26.418	41.199	23.017	15.705	51.298	27.141	61.924	31.969	42.969	35.633	49.209	34.782	46.362	27.557	77.363	40.086	16.434	8.613	14.362	41.478	12.656	15.386	18.711	13.583	16.37	33.429	20.442	25.411	18.01	9.99	21.771	11.293
403.63	74.269	41.057	47.187	39.173	26.416	41.195	23.024	15.704	51.289	27.139	61.927	31.965	42.934	35.626	49.177	34.785	46.35	27.549	77.347	40.073	16.439	8.616	14.371	41.475	12.661	15.39	18.719	13.587	16.377	33.425	20.441	25.408	18.023	9.995	21.768	11.302
403.84	74.254	41.055	47.177	39.17	26.418	41.192	23.024	15.707	51.286	27.141	61.913	31.962	42.911	35.626	49.161	34.766	46.345	27.537	77.346	40.073	16.444	8.622	14.376	41.474	12.667	15.392	18.725	13.59	16.381	33.428	20.444	25.402	18.033	10.001	21.769	11.305
404.05	74.246	41.049	47.162	39.168	26.415	41.191	23.021	15.706	51.274	27.136	61.912	31.955	42.902	35.634	49.13	34.743	46.313	27.524	77.343	40.057	16.447	8.624	14.378	41.47	12.667	15.393	18.723	13.591	16.382	33.424	20.429	25.381	18.04	10	21.766	11.302
404.26	74.234	41.046	47.151	39.16	26.414	41.189	23.022	15.703	51.259	27.129	61.892	31.94	42.869	35.614	49.109	34.72	46.283	27.518	77.354	40.04	16.446	8.627	14.381	41.463	12.668	15.394	18.724	13.589	16.385	33.42	20.408	25.348	18.044	9.998	21.76	11.298
404.47	74.227	41.043	47.146	39.153	26.415	41.184	23.021	15.705	51.251	27.124	61.874	31.942	42.848	35.621	49.105	34.709	46.277	27.51	77.328	40.031	16.45	8.627	14.382	41.459	12.672	15.396	18.723	13.59	16.389	33.412	20.427	25.354	18.052	9.999	21.755	11.3
404.68	74.211	41.04	47.141	39.148	26.417	41.179	23.024	15.708	51.25	27.123	61.878	31.957	42.847	35.631	49.108	34.709	46.28	27.514	77.337	40.035	16.453	8.633	14.389	41.457	12.676	15.403	18.726	13.596	16.392	33.411	20.452	25.379	18.066	10.005	21.756	11.307
404.88	74.194	41.041	47.131	39.14	26.418	41.173	23.021	15.706	51.239	27.116	61.877	31.951	42.839	35.629	49.102	34.691	46.253	27.521	77.336	40.019	16.453	8.635	14.39	41.456	12.677	15.404	18.728	13.599	16.391	33.408	20.451	25.387	18.073	10.007	21.754	11.306
405.09	74.183	41.034	47.12	39.132	26.415	41.168	23.02	15.704	51.231	27.114	61.85	31.951	42.812	35.609	49.08	34.674	46.234	27.516	77.305	40.008	16.454	8.638	14.391	41.451	12.677	15.405	18.731	13.595	16.39	33.406	20.449	25.395	18.084	10.009	21.751	11.311
405.3	74.164	41.031	47.112	39.126	26.415	41.163	23.021	15.706	51.224	27.116	61.846	31.931	42.809	35.62	49.061	34.666	46.211	27.509	77.275	39.981	16.457	8.641	14.394	41.446	12.68	15.408	18.736	13.597	16.389	33.405	20.449	25.38	18.094	10.011	21.752	11.311
405.51	74.159	41.024	47.1	39.118	26.415	41.156	23.027	15.709	51.226	27.118	61.837	31.957	42.81	35.626	49.065	34.663	46.198	27.505	77.27	39.993	16.463	8.649	14.402	41.446	12.685	15.411	18.742	13.599	16.397	33.403	20.444	25.387	18.108	10.021	21.752	11.317
405.72	74.145	41.026	47.088	39.115	26.418	41.152	23.028	15.709	51.218	27.12	61.822	31.959	42.796	35.624	49.056	34.653	46.177	27.515	77.278	39.993	16.466	8.651	14.405	41.445	12.689	15.411	18.744	13.601	16.399	33.402	20.44	25.385	18.115	10.022	21.749	11.32
405.92	74.129	41.023	47.073	39.11	26.412	41.144	23.028	15.709	51.207	27.115	61.816	31.964	42.785	35.609	49.017	34.63	46.162	27.512	77.28	39.971	16.466	8.649	14.401	41.437	12.685	15.408	18.742	13.598	16.398	33.397	20.433	25.382	18.119	10.023	21.742	11.318
406.13	74.118	41.016	47.059	39.1	26.412	41.14	23.027	15.706	51.203	27.109	61.768	31.955	42.774	35.588	48.976	34.602	46.133	27.493	77.28	39.965	16.466	8.65	14.4	41.432	12.691	15.409	18.741	13.596	16.401	33.394	20.409	25.364	18.125	10.028	21.742	11.317
406.34	74.105	41.014	47.043	39.095	26.415	41.134	23.031	15.713	51.204	27.112	61.761	31.947	42.749	35.586	48.954	34.585	46.133	27.488	77.263	39.952	16.473	8.658	14.408	41.435	12.701	15.419	18.746	13.606	16.408	33.393	20.405	25.363	18.139	10.036	21.745	11.325
406.55	74.085	41.014	47.027	39.092	26.418	41.132	23.036	15.717	51.194	27.11	61.746	31.936	42.735	35.59	48.933	34.581	46.11	27.477	77.253	39.944	16.475	8.663	14.413	41.431	12.705	15.42	18.747	13.609	16.412	33.389	20.411	25.362	18.149	10.039	21.748	11.325
406.76	74.071	41.006	47.017	39.089	26.414	41.129	23.035	15.715	51.183	27.106	61.745	31.936	42.723	35.595	48.933	34.552	46.117	27.485	77.245	39.942	16.478	8.665	14.415	41.432	12.707	15.42	18.743	13.611	16.412	33.382	20.418	25.369	18.152	10.038	21.745	11.325
406.96	74.052	41	47.005	39.084	26.416	41.119	23.034	15.715	51.165	27.104	61.724	31.917	42.688	35.587	48.909	34.533	46.108	27.47	77.221	39.918	16.482	8.668	14.416	41.427	12.707	15.419	18.743	13.607	16.413	33.38	20.408	25.342	18.155	10.042	21.745	11.325
407.17	74.037	41.003	46.988	39.081	26.414	41.116	23.033	15.716	51.151	27.105	61.732	31.921	42.679	35.567	48.881	34.515	46.091	27.456	77.179	39.892	16.484	8.672	14.418	41.416	12.717	15.425	18.744	13.61	16.416	33.378	20.41	25.326	18.169	10.045	21.743	11.328
407.38	74.027	41	46.981	39.08	26.413	41.114	23.034	15.72	51.146	27.102	61.713	31.928	42.684	35.569	48.863	34.482	46.076	27.451	77.162	39.905	16.488	8.68	14.423	41.415	12.721	15.429	18.747	13.615	16.423	33.38	20.412	25.321	18.177	10.051	21.741	11.331
407.59	74.013	40.996	46.971	39.075	26.415	41.113	23.037	15.718	51.139	27.1	61.692	31.908	42.677	35.557	48.826	34.478	46.045	27.438	77.151	39.88	16.492	8.686	14.426	41.41	12.727	15.43	18.747	13.617	16.428	33.38	20.405	25.315	18.182	10.055	21.74	11.33
407.8	74.001	40.992	46.967	39.071	26.419	41.113	23.033	15.719	51.13	27.103	61.699	31.898	42.661	35.552	48.803	34.457	46.032	27.425	77.141	39.867	16.492	8.691	14.428	41.409	12.73	15.428	18.747	13.619	16.427	33.377	20.404	25.32	18.19	10.059	21.742	11.333
408.01	73.99	40.986	46.959	39.062	26.422	41.106	23.035	15.715	51.126	27.101	61.696	31.89	42.653	35.555	48.802	34.452	46.023	27.415	77.117	39.872	16.495	8.694	14.434	41.406	12.732	15.432	18.753	13.621	16.427	33.373	20.418	25.311	18.199	10.064	21.743	11.336
408.21	73.975	40.98	46.952	39.056	26.419	41.106	23.04	15.717	51.118	27.101	61.696	31.891	42.629	35.551	48.78	34.441	46.006	27.404	77.093	39.859	16.499	8.698	14.44	41.409	12.74	15.439	18.758	13.627	16.433	33.371	20.416	25.309	18.21	10.071	21.745	11.338
408.42	73.96	40.966	46.938	39.051	26.409	41.096	23.038	15.711	51.108	27.088	61.67	31.873	42.601	35.547	48.771	34.423	45.988	27.375	77.078	39.844	16.499	8.697	14.439	41.407	12.739	15.438	18.762	13.625	16.429	33.364	20.403	25.303	18.214	10.07	21.734	11.336
408.63	73.938	40.957	46.924	39.038	26.407	41.087	23.037	15.712	51.107	27.082	61.667	31.876	42.598	35.548	48.753	34.424	45.987	27.346	77.035	39.835	16.497	8.697	14.44	41.404	12.742	15.443	18.761	13.625	16.43	33.359	20.384	25.299	18.222	10.073	21.733	11.332
408.84	73.929	40.952	46.913	39.037	26.411	41.082	23.039	15.714	51.102	27.088	61.637	31.869	42.586	35.537	48.731	34.407	45.981	27.33	77.003	39.817	16.507	8.706	14.445	41.4	12.75	15.451	18.768	13.633	16.436	33.356	20.385	25.287	18.234	10.082	21.733	11.34
409.05	73.911	40.94	46.901	39.037	26.411	41.075	23.038	15.712	51.096	27.08	61.641	31.85	42.557	35.524	48.704	34.388	45.974	27.319	76.974	39.803	16.511	8.706	14.452	41.401	12.752	15.454	18.767	13.63	16.437	33.351	20.379	25.271	18.242	10.083	21.73	11.344
409.25	73.892	40.937	46.889	39.036	26.408	41.069	23.04	15.714	51.086	27.071	61.632	31.843	42.53	35.519	48.676	34.376	45.958	27.299	76.948	39.784	16.508	8.711	14.459	41.397	12.756	15.455	18.769	13.633	16.438	33.353	20.365	25.265	18.248	10.084	21.726	11.349
409.46	73.88	40.934	46.878	39.03	26.409	41.066	23.041	15.717	51.074	27.071	61.614	31.844	42.51	35.513	48.647	34.359	45.948	27.289	76.928	39.76	16.512	8.716	14.464	41.394	12.757	15.456	18.77	13.639	16.439	33.35	20.355	25.253	18.256	10.089	21.724	11.352
409.67	73.864	40.928	46.867	39.024	26.41	41.065	23.041	15.716	51.066	27.072	61.619	31.851	42.508	35.51	48.648	34.362	45.94	27.299	76.909	39.761	16.512	8.718	14.47	41.391	12.763	15.461	18.779	13.644	16.443	33.348	20.368	25.26	18.266	10.093	21.724	11.358
409.88	73.853	40.93	46.861	39.019	26.412	41.068	23.044	15.718	51.076	27.072	61.609	31.852	42.492	35.514	48.646	34.349	45.933	27.286	76.901	39.756	16.519	8.724	14.476	41.388	12.77	15.466	18.784	13.648	16.449	33.345	20.383	25.253	18.277	10.098	21.729	11.365
410.08	73.832	40.917	46.852	39.015	26.409	41.055	23.043	15.717	51.074	27.065	61.586	31.84	42.477	35.502	48.629	34.328	45.912	27.261	76.89	39.732	16.521	8.725	14.48	41.385	12.77	15.467	18.782	13.644	16.448	33.339	20.371	25.253	18.282	10.099	21.729	11.367
410.29	73.825	40.915	46.852	39.009	26.411	41.056	23.046	15.723	51.076	27.065	61.589	31.858	42.481	35.503	48.611	34.333	45.909	27.252	76.89	39.745	16.526	8.735	14.485	41.385	12.775	15.472	18.787	13.646	16.456	33.334	20.382	25.255	18.291	10.108	21.728	11.373
410.5	73.815	40.914	46.852	39.008	26.417	41.053	23.049	15.727	51.071	27.062	61.563	31.84	42.477	35.5	48.598	34.323	45.902	27.249	76.889	39.729	16.533	8.738	14.495	41.382	12.782	15.477	18.791	13.651	16.461	33.332	20.377	25.25	18.3	10.116	21.731	11.377
410.71	73.799	40.91	46.843	39.007	26.423	41.047	23.049	15.728	51.066	27.064	61.561	31.849	42.469	35.523	48.565	34.326	45.892	27.24	76.882	39.703	16.533	8.742	14.5	41.374	12.783	15.484	18.795	13.656	16.466	33.33	20.37	25.247	18.31	10.123	21.733	11.382
410.92	73.786	40.902	46.832	39.003	26.42	41.043	23.041	15.725	51.054	27.06	61.536	31.839	42.46	35.5	48.533	34.311	45.885	27.232	76.857	39.677	16.532	8.744	14.499	41.372	12.781	15.485	18.794	13.651	16.464	33.322	20.357	25.239	18.315	10.122	21.73	11.38
411.12	73.766	40.902	46.831	39.005	26.425	41.036	23.041	15.727	51.046	27.058	61.52	31.834	42.435	35.506	48.523	34.31	45.859	27.218	76.832	39.663	16.532	8.748	14.505	41.369	12.784	15.491	18.8	13.655	16.465	33.316	20.352	25.23	18.323	10.128	21.731	11.384
411.33	73.749	40.897	46.818	39.003	26.431	41.028	23.041	15.73	51.039	27.058	61.52	31.842	42.433	35.524	48.523	34.311	45.846	27.212	76.831	39.656	16.532	8.754	14.51	41.365	12.787	15.497	18.804	13.663	16.468	33.319	20.361	25.246	18.332	10.135	21.735	11.39
411.54	73.741	40.893	46.811	39	26.434	41.026	23.045	15.731	51.033	27.06	61.504	31.822	42.43	35.515	48.506	34.296	45.835	27.202	76.808	39.651	16.539	8.759	14.513	41.364	12.792	15.501	18.805	13.666	16.472	33.316	20.36	25.239	18.336	10.14	21.733	11.393
411.75	73.735	40.891	46.796	38.996	26.442	41.022	23.045	15.735	51.031	27.055	61.492	31.831	42.415	35.501	48.491	34.286	45.806	27.196	76.777	39.639	16.542	8.768	14.518	41.367	12.798	15.502	18.807	13.668	16.474	33.314	20.366	25.233	18.348	10.146	21.735	11.395
411.96	73.728	40.892	46.793	38.987	26.44	41.016	23.043	15.735	51.023	27.054	61.481	31.827	42.385	35.5	48.457	34.277	45.792	27.193	76.766	39.62	16.545	8.771	14.521	41.366	12.801	15.503	18.807	13.672	16.474	33.311	20.354	25.23	18.362	10.15	21.732	11.396
412.16	73.723	40.888	46.787	38.987	26.443	41.014	23.043	15.736	51.021	27.052	61.469	31.809	42.376	35.486	48.444	34.243	45.796	27.189	76.77	39.615	16.55	8.775	14.525	41.361	12.807	15.51	18.808	13.677	16.476	33.312	20.352	25.208	18.373	10.155	21.731	11.399
412.37	73.711	40.882	46.775	38.984	26.444	41.008	23.044	15.736	51.008	27.048	61.453	31.794	42.361	35.467	48.431	34.243	45.766	27.165	76.73	39.587	16.559	8.777	14.529	41.357	12.81	15.513	18.81	13.681	16.48	33.315	20.339	25.215	18.383	10.158	21.731	11.4
412.58	73.7	40.88	46.769	38.979	26.444	41.001	23.043	15.74	51.004	27.047	61.432	31.782	42.332	35.459	48.42	34.223	45.763	27.151	76.738	39.568	16.56	8.778	14.532	41.359	12.81	15.515	18.812	13.683	16.48	33.318	20.34	25.223	18.388	10.159	21.729	11.403
412.79	73.693	40.876	46.764	38.977	26.444	40.998	23.04	15.744	51	27.045	61.429	31.769	42.309	35.465	48.414	34.215	45.746	27.148	76.703	39.56	16.566	8.782	14.535	41.357	12.816	15.517	18.815	13.686	16.481	33.317	20.346	25.214	18.396	10.16	21.73	11.405
412.99	73.682	40.873	46.758	38.975	26.445	40.998	23.041	15.745	50.992	27.048	61.406	31.773	42.293	35.466	48.399	34.199	45.729	27.148	76.691	39.555	16.569	8.788	14.537	41.356	12.825	15.52	18.817	13.69	16.49	33.315	20.351	25.21	18.403	10.165	21.733	11.407
413.2	73.671	40.865	46.744	38.969	26.443	40.987	23.04	15.746	50.984	27.046	61.403	31.764	42.288	35.459	48.38	34.205	45.731	27.132	76.68	39.536	16.569	8.79	14.539	41.35	12.826	15.52	18.817	13.691	16.494	33.306	20.349	25.197	18.41	10.171	21.734	11.408
413.41	73.667	40.858	46.734	38.959	26.445	40.985	23.041	15.746	50.981	27.043	61.398	31.77	42.278	35.452	48.356	34.19	45.728	27.12	76.683	39.517	16.569	8.791	14.542	41.347	12.827	15.52	18.818	13.693	16.493	33.303	20.332	25.209	18.415	10.171	21.734	11.405
413.62	73.656	40.855	46.726	38.953	26.451	40.98	23.039	15.75	50.98	27.039	61.397	31.78	42.263	35.443	48.345	34.175	45.723	27.113	76.653	39.516	16.575	8.795	14.547	41.347	12.833	15.522	18.821	13.694	16.495	33.3	20.339	25.2	18.427	10.178	21.731	11.406
413.82	73.644	40.859	46.718	38.953	26.452	40.981	23.04	15.753	50.973	27.042	61.388	31.778	42.267	35.43	48.304	34.16	45.7	27.106	76.644	39.502	16.582	8.8	14.551	41.347	12.843	15.527	18.828	13.701	16.504	33.3	20.323	25.205	18.435	10.189	21.731	11.413
414.03	73.632	40.847	46.708	38.955	26.454	40.98	23.039	15.754	50.97	27.037	61.36	31.769	42.24	35.408	48.279	34.138	45.679	27.079	76.62	39.483	16.585	8.801	14.554	41.344	12.845	15.528	18.833	13.7	16.504	33.29	20.309	25.189	18.447	10.192	21.73	11.415
414.24	73.624	40.84	46.696	38.947	26.455	40.976	23.039	15.752	50.963	27.038	61.338	31.763	42.216	35.421	48.272	34.141	45.68	27.07	76.602	39.477	16.587	8.805	14.561	41.348	12.849	15.532	18.837	13.703	16.505	33.284	20.314	25.196	18.454	10.192	21.729	11.419
414.45	73.605	40.834	46.688	38.943	26.459	40.972	23.038	15.753	50.955	27.035	61.327	31.75	42.21	35.425	48.243	34.133	45.666	27.056	76.59	39.476	16.592	8.808	14.569	41.345	12.856	15.538	18.845	13.709	16.512	33.285	20.303	25.209	18.466	10.198	21.729	11.423
414.66	73.591	40.833	46.683	38.943	26.461	40.977	23.039	15.76	50.949	27.039	61.317	31.743	42.2	35.446	48.232	34.124	45.65	27.061	76.568	39.475	16.599	8.813	14.576	41.35	12.867	15.55	18.851	13.717	16.52	33.289	20.317	25.203	18.481	10.204	21.731	11.428
414.86	73.584	40.829	46.675	38.936	26.465	40.97	23.043	15.76	50.948	27.038	61.32	31.762	42.191	35.451	48.237	34.132	45.644	27.057	76.555	39.476	16.601	8.818	14.578	41.349	12.872	15.554	18.855	13.721	16.526	33.289	20.337	25.211	18.494	10.21	21.73	11.429
415.07	73.574	40.823	46.665	38.929	26.464	40.964	23.043	15.762	50.94	27.036	61.313	31.791	42.184	35.437	48.222	34.118	45.651	27.056	76.557	39.466	16.604	8.819	14.583	41.346	12.875	15.554	18.856	13.72	16.525	33.286	20.345	25.207	18.5	10.218	21.729	11.428
415.28	73.563	40.821	46.658	38.926	26.462	40.961	23.041	15.765	50.938	27.037	61.297	31.8	42.172	35.427	48.201	34.116	45.631	27.041	76.533	39.463	16.61	8.832	14.586	41.342	12.883	15.564	18.864	13.729	16.532	33.287	20.343	25.201	18.507	10.224	21.73	11.432
415.49	73.544	40.816	46.65	38.927	26.463	40.96	23.049	15.771	50.94	27.034	61.277	31.786	42.163	35.411	48.184	34.105	45.617	27.027	76.522	39.447	16.615	8.842	14.592	41.335	12.89	15.574	18.87	13.736	16.538	33.282	20.333	25.21	18.52	10.23	21.734	11.437
415.69	73.543	40.816	46.646	38.919	26.467	40.951	23.046	15.771	50.936	27.035	61.262	31.78	42.14	35.393	48.147	34.094	45.595	27.012	76.516	39.419	16.622	8.852	14.597	41.332	12.899	15.579	18.877	13.742	16.545	33.284	20.339	25.197	18.533	10.239	21.738	11.443
415.9	73.531	40.816	46.632	38.916	26.466	40.949	23.05	15.774	50.935	27.038	61.258	31.785	42.127	35.398	48.134	34.081	45.581	27.011	76.478	39.416	16.625	8.855	14.602	41.329	12.906	15.579	18.879	13.744	16.546	33.283	20.335	25.208	18.543	10.243	21.736	11.447
416.11	73.516	40.81	46.619	38.913	26.466	40.945	23.05	15.776	50.93	27.038	61.264	31.783	42.12	35.403	48.122	34.078	45.58	27.011	76.467	39.41	16.63	8.858	14.601	41.332	12.908	15.582	18.881	13.747	16.55	33.279	20.333	25.215	18.552	10.247	21.738	11.446
416.32	73.502	40.815	46.61	38.913	26.468	40.943	23.049	15.778	50.922	27.037	61.262	31.799	42.111	35.404	48.1	34.082	45.598	27.016	76.45	39.409	16.636	8.862	14.606	41.327	12.911	15.587	18.89	13.748	16.557	33.278	20.343	25.206	18.56	10.256	21.739	11.454
416.52	73.488	40.812	46.603	38.908	26.47	40.937	23.05	15.775	50.915	27.033	61.257	31.8	42.091	35.402	48.085	34.072	45.584	27.013	76.448	39.397	16.639	8.865	14.611	41.325	12.917	15.593	18.89	13.748	16.557	33.278	20.337	25.211	18.569	10.261	21.737	11.458
416.73	73.481	40.807	46.597	38.908	26.469	40.934	23.05	15.778	50.911	27.035	61.246	31.794	42.087	35.396	48.063	34.055	45.574	27.005	76.422	39.376	16.643	8.867	14.614	41.322	12.918	15.597	18.895	13.749	16.558	33.269	20.321	25.211	18.578	10.268	21.735	11.461
416.94	73.467	40.804	46.594	38.909	26.471	40.937	23.056	15.786	50.915	27.038	61.253	31.804	42.095	35.407	48.058	34.062	45.577	27.023	76.378	39.369	16.647	8.874	14.624	41.326	12.926	15.604	18.903	13.755	16.568	33.268	20.328	25.225	18.591	10.274	21.738	11.471
417.15	73.45	40.802	46.589	38.912	26.475	40.941	23.061	15.792	50.911	27.042	61.255	31.805	42.077	35.389	48.056	34.053	45.559	27.015	76.378	39.359	16.653	8.881	14.631	41.323	12.937	15.611	18.913	13.764	16.58	33.271	20.319	25.217	18.605	10.284	21.74	11.48
417.35	73.439	40.8	46.582	38.908	26.478	40.933	23.054	15.791	50.897	27.035	61.236	31.807	42.061	35.378	48.035	34.046	45.559	26.999	76.372	39.342	16.656	8.885	14.635	41.32	12.941	15.611	18.914	13.768	16.584	33.265	20.309	25.201	18.612	10.288	21.736	11.478
417.56	73.431	40.794	46.573	38.903	26.477	40.928	23.052	15.791	50.891	27.034	61.231	31.806	42.056	35.371	48.02	34.04	45.55	26.992	76.364	39.333	16.663	8.89	14.641	41.316	12.944	15.616	18.917	13.77	16.586	33.257	20.317	25.2	18.62	10.289	21.736	11.48
417.77	73.424	40.788	46.566	38.897	26.485	40.931	23.057	15.795	50.889	27.037	61.23	31.798	42.064	35.371	48.008	34.04	45.539	26.981	76.348	39.323	16.67	8.894	14.644	41.318	12.95	15.624	18.92	13.775	16.591	33.258	20.32	25.199	18.63	10.295	21.742	11.484
417.97	73.412	40.79	46.559	38.896	26.485	40.932	23.061	15.798	50.883	27.039	61.21	31.788	42.06	35.376	47.998	34.028	45.528	26.983	76.356	39.32	16.675	8.899	14.653	41.315	12.958	15.631	18.929	13.783	16.598	33.256	20.33	25.201	18.642	10.304	21.748	11.492
418.18	73.403	40.787	46.548	38.891	26.484	40.928	23.063	15.799	50.876	27.041	61.188	31.785	42.041	35.362	47.986	34.02	45.508	26.962	76.354	39.319	16.68	8.905	14.657	41.313	12.96	15.636	18.931	13.786	16.602	33.254	20.326	25.207	18.653	10.307	21.747	11.499
418.39	73.385	40.778	46.538	38.886	26.488	40.923	23.061	15.797	50.867	27.037	61.183	31.777	42.028	35.351	47.967	33.993	45.494	26.95	76.346	39.293	16.682	8.91	14.663	41.315	12.961	15.638	18.934	13.791	16.603	33.251	20.311	25.194	18.659	10.312	21.745	11.501
418.6	73.368	40.772	46.527	38.886	26.491	40.914	23.066	15.799	50.861	27.039	61.185	31.767	42.015	35.338	47.966	33.977	45.484	26.947	76.348	39.276	16.689	8.914	14.667	41.317	12.969	15.644	18.936	13.797	16.604	33.253	20.323	25.191	18.669	10.318	21.748	11.504
418.8	73.359	40.766	46.524	38.881	26.493	40.914	23.068	15.805	50.855	27.041	61.167	31.765	42.004	35.343	47.952	33.969	45.458	26.947	76.34	39.256	16.695	8.918	14.672	41.319	12.977	15.654	18.944	13.801	16.613	33.247	20.315	25.197	18.679	10.323	21.749	11.507
419.01	73.349	40.763	46.518	38.874	26.497	40.908	23.067	15.806	50.847	27.038	61.153	31.757	41.985	35.34	47.93	33.96	45.452	26.945	76.332	39.258	16.701	8.921	14.68	41.325	12.987	15.662	18.95	13.807	16.618	33.247	20.319	25.196	18.691	10.333	21.748	11.511
419.22	73.343	40.762	46.509	38.865	26.496	40.907	23.069	15.805	50.843	27.035	61.129	31.756	41.972	35.339	47.907	33.96	45.425	26.944	76.316	39.252	16.704	8.922	14.683	41.319	12.99	15.664	18.95	13.809	16.618	33.246	20.316	25.199	18.698	10.338	21.748	11.517
419.43	73.332	40.764	46.51	38.864	26.502	40.902	23.074	15.81	50.838	27.041	61.114	31.746	41.96	35.335	47.871	33.947	45.406	26.934	76.295	39.235	16.713	8.929	14.689	41.321	13.001	15.678	18.96	13.815	16.624	33.247	20.316	25.198	18.713	10.349	21.754	11.525
419.63	73.321	40.768	46.501	38.863	26.508	40.902	23.079	15.817	50.841	27.045	61.115	31.746	41.957	35.329	47.869	33.943	45.409	26.939	76.292	39.243	16.722	8.938	14.704	41.324	13.017	15.693	18.97	13.825	16.638	33.254	20.333	25.205	18.727	10.361	21.763	11.534
419.84	73.305	40.773	46.489	38.86	26.51	40.896	23.081	15.819	50.834	27.049	61.111	31.752	41.946	35.339	47.861	33.951	45.391	26.928	76.286	39.234	16.727	8.943	14.711	41.324	13.022	15.7	18.978	13.831	16.64	33.253	20.326	25.203	18.741	10.37	21.766	11.541
420.05	73.295	40.777	46.483	38.851	26.514	40.892	23.08	15.819	50.831	27.047	61.089	31.738	41.925	35.32	47.843	33.936	45.371	26.909	76.283	39.216	16.731	8.947	14.717	41.32	13.021	15.705	18.979	13.833	16.647	33.251	20.313	25.188	18.748	10.372	21.765	11.545
420.26	73.283	40.773	46.479	38.849	26.511	40.889	23.084	15.821	50.83	27.049	61.076	31.723	41.912	35.312	47.834	33.918	45.367	26.909	76.257	39.198	16.734	8.953	14.721	41.316	13.026	15.71	18.982	13.837	16.648	33.248	20.311	25.192	18.754	10.381	21.767	11.549
420.46	73.265	40.772	46.472	38.848	26.525	40.887	23.089	15.83	50.83	27.053	61.06	31.721	41.909	35.318	47.826	33.916	45.354	26.905	76.263	39.187	16.743	8.96	14.727	41.314	13.035	15.717	18.987	13.843	16.657	33.251	20.317	25.188	18.768	10.392	21.774	11.559
420.67	73.25	40.769	46.462	38.844	26.527	40.877	23.088	15.833	50.825	27.057	61.039	31.723	41.893	35.319	47.804	33.9	45.331	26.884	76.253	39.171	16.752	8.965	14.727	41.315	13.039	15.724	18.991	13.846	16.668	33.253	20.319	25.188	18.776	10.399	21.776	11.562
420.88	73.234	40.762	46.447	38.836	26.528	40.874	23.086	15.831	50.823	27.048	61.022	31.704	41.877	35.305	47.781	33.892	45.328	26.865	76.236	39.15	16.758	8.966	14.732	41.31	13.036	15.72	18.99	13.845	16.666	33.25	20.304	25.18	18.781	10.4	21.77	11.565
421.08	73.223	40.758	46.441	38.83	26.531	40.874	23.082	15.832	50.817	27.047	61.022	31.697	41.864	35.304	47.77	33.896	45.319	26.859	76.234	39.15	16.762	8.971	14.736	41.308	13.04	15.723	18.993	13.849	16.674	33.252	20.319	25.18	18.792	10.408	21.772	11.565
421.29	73.207	40.753	46.437	38.827	26.533	40.873	23.081	15.834	50.818	27.047	61.014	31.695	41.863	35.307	47.756	33.89	45.331	26.857	76.21	39.143	16.764	8.977	14.74	41.31	13.042	15.725	19	13.852	16.677	33.241	20.31	25.178	18.797	10.415	21.773	11.572
421.5	73.191	40.75	46.428	38.828	26.535	40.872	23.087	15.833	50.819	27.046	61.005	31.687	41.847	35.3	47.738	33.882	45.319	26.854	76.216	39.128	16.768	8.981	14.742	41.304	13.048	15.73	19.004	13.858	16.68	33.238	20.3	25.17	18.804	10.421	21.777	11.578
421.71	73.173	40.741	46.418	38.818	26.533	40.865	23.085	15.83	50.807	27.044	60.976	31.679	41.84	35.279	47.73	33.857	45.301	26.839	76.194	39.114	16.77	8.981	14.742	41.297	13.052	15.729	19.006	13.856	16.68	33.231	20.274	25.168	18.813	10.418	21.776	11.58
421.91	73.158	40.735	46.405	38.813	26.536	40.862	23.083	15.828	50.801	27.039	60.958	31.673	41.825	35.27	47.72	33.847	45.292	26.822	76.188	39.096	16.773	8.986	14.747	41.292	13.05	15.735	19.004	13.858	16.685	33.231	20.262	25.16	18.82	10.422	21.779	11.58
422.12	73.143	40.733	46.4	38.81	26.538	40.861	23.085	15.83	50.8	27.047	60.946	31.673	41.816	35.268	47.714	33.838	45.298	26.838	76.195	39.109	16.776	8.991	14.752	41.294	13.057	15.74	19.011	13.862	16.687	33.23	20.275	25.169	18.831	10.431	21.782	11.587
422.33	73.126	40.725	46.389	38.802	26.54	40.859	23.087	15.832	50.797	27.048	60.938	31.67	41.801	35.277	47.696	33.831	45.296	26.831	76.197	39.111	16.776	8.995	14.757	41.291	13.064	15.747	19.015	13.868	16.689	33.229	20.269	25.181	18.839	10.434	21.781	11.585
422.53	73.115	40.719	46.38	38.79	26.541	40.858	23.083	15.829	50.788	27.042	60.934	31.674	41.782	35.286	47.683	33.825	45.29	26.821	76.163	39.105	16.775	8.993	14.759	41.289	13.064	15.743	19.014	13.865	16.688	33.221	20.271	25.171	18.842	10.437	21.779	11.583
422.74	73.101	40.713	46.373	38.782	26.543	40.851	23.085	15.83	50.784	27.04	60.913	31.664	41.765	35.258	47.648	33.819	45.267	26.801	76.145	39.098	16.777	8.996	14.763	41.285	13.063	15.745	19.015	13.865	16.69	33.22	20.261	25.164	18.85	10.441	21.777	11.584
422.95	73.083	40.711	46.369	38.779	26.55	40.85	23.086	15.834	50.779	27.042	60.908	31.65	41.753	35.253	47.651	33.811	45.267	26.792	76.137	39.103	16.783	8.997	14.766	41.287	13.066	15.75	19.02	13.87	16.697	33.222	20.27	25.164	18.857	10.447	21.779	11.59
423.16	73.072	40.707	46.354	38.78	26.554	40.841	23.085	15.834	50.773	27.043	60.91	31.663	41.755	35.248	47.644	33.807	45.25	26.79	76.128	39.089	16.786	9	14.769	41.292	13.071	15.754	19.022	13.873	16.703	33.22	20.265	25.17	18.866	10.452	21.78	11.592
423.36	73.054	40.703	46.341	38.768	26.558	40.835	23.087	15.835	50.766	27.038	60.912	31.669	41.744	35.236	47.63	33.797	45.246	26.775	76.125	39.065	16.786	9.004	14.771	41.292	13.074	15.754	19.019	13.873	16.704	33.211	20.274	25.177	18.871	10.454	21.784	11.594
423.57	73.046	40.697	46.334	38.766	26.563	40.825	23.081	15.836	50.758	27.031	60.889	31.656	41.719	35.23	47.627	33.788	45.234	26.75	76.12	39.044	16.792	9.007	14.775	41.286	13.074	15.76	19.02	13.873	16.707	33.207	20.257	25.163	18.881	10.458	21.783	11.597
423.78	73.039	40.698	46.337	38.765	26.567	40.83	23.079	15.843	50.758	27.043	60.866	31.651	41.704	35.218	47.613	33.781	45.219	26.734	76.102	39.041	16.795	9.016	14.783	41.293	13.086	15.769	19.032	13.881	16.715	33.213	20.248	25.162	18.895	10.47	21.79	11.603
423.98	73.027	40.694	46.327	38.761	26.569	40.83	23.079	15.849	50.76	27.043	60.828	31.642	41.692	35.227	47.61	33.794	45.205	26.735	76.1	39.036	16.8	9.018	14.787	41.292	13.087	15.779	19.037	13.89	16.724	33.215	20.246	25.151	18.907	10.474	21.787	11.606
424.19	73.022	40.688	46.321	38.757	26.569	40.828	23.078	15.854	50.754	27.043	60.816	31.633	41.682	35.217	47.595	33.772	45.204	26.726	76.069	39.03	16.803	9.019	14.789	41.294	13.091	15.781	19.038	13.893	16.723	33.212	20.25	25.145	18.916	10.48	21.79	11.606
424.4	73.002	40.685	46.306	38.748	26.564	40.827	23.076	15.855	50.747	27.037	60.825	31.641	41.673	35.211	47.582	33.763	45.195	26.711	76.054	39.027	16.805	9.021	14.787	41.292	13.088	15.782	19.037	13.894	16.722	33.205	20.253	25.145	18.923	10.481	21.789	11.606
424.6	72.999	40.688	46.299	38.75	26.566	40.829	23.084	15.864	50.755	27.042	60.83	31.632	41.663	35.203	47.57	33.745	45.188	26.72	76.042	39.029	16.81	9.032	14.797	41.289	13.097	15.79	19.05	13.902	16.732	33.207	20.266	25.149	18.94	10.488	21.795	11.617
424.81	72.992	40.68	46.292	38.743	26.572	40.824	23.086	15.867	50.747	27.038	60.831	31.632	41.649	35.185	47.55	33.747	45.183	26.707	76.032	39.029	16.811	9.035	14.803	41.286	13.098	15.794	19.056	13.907	16.735	33.207	20.266	25.147	18.949	10.494	21.794	11.617
425.02	72.984	40.679	46.281	38.733	26.57	40.824	23.085	15.867	50.732	27.035	60.824	31.618	41.624	35.182	47.533	33.73	45.159	26.698	76.031	39.003	16.814	9.037	14.804	41.284	13.102	15.793	19.057	13.905	16.734	33.205	20.254	25.142	18.957	10.498	21.794	11.62
425.22	72.98	40.675	46.274	38.725	26.573	40.823	23.086	15.867	50.726	27.036	60.804	31.615	41.609	35.171	47.504	33.717	45.137	26.676	76.026	38.975	16.819	9.04	14.811	41.281	13.105	15.794	19.059	13.905	16.736	33.206	20.249	25.162	18.966	10.503	21.793	11.625
425.43	72.97	40.668	46.271	38.718	26.578	40.819	23.089	15.866	50.718	27.034	60.816	31.614	41.602	35.187	47.494	33.71	45.126	26.677	76.005	38.963	16.825	9.042	14.815	41.275	13.11	15.796	19.063	13.908	16.743	33.21	20.25	25.167	18.973	10.503	21.799	11.627
425.64	72.96	40.666	46.265	38.713	26.581	40.811	23.086	15.866	50.71	27.032	60.791	31.615	41.581	35.194	47.485	33.705	45.114	26.679	75.999	38.959	16.828	9.045	14.823	41.273	13.118	15.804	19.073	13.91	16.746	33.211	20.242	25.17	18.988	10.508	21.8	11.631
425.85	72.949	40.664	46.255	38.707	26.583	40.81	23.089	15.865	50.705	27.029	60.781	31.612	41.568	35.179	47.483	33.7	45.103	26.675	75.971	38.951	16.833	9.049	14.827	41.272	13.12	15.804	19.078	13.912	16.748	33.21	20.243	25.177	18.995	10.509	21.801	11.635
426.05	72.94	40.665	46.25	38.704	26.589	40.81	23.096	15.872	50.705	27.031	60.79	31.604	41.55	35.165	47.455	33.702	45.11	26.67	75.962	38.942	16.846	9.056	14.835	41.276	13.129	15.812	19.084	13.924	16.754	33.212	20.254	25.166	19.012	10.519	21.802	11.642
426.26	72.929	40.655	46.247	38.7	26.59	40.807	23.097	15.872	50.699	27.031	60.77	31.599	41.538	35.159	47.455	33.706	45.112	26.658	75.935	38.93	16.85	9.058	14.841	41.278	13.135	15.816	19.092	13.93	16.76	33.207	20.236	25.167	19.023	10.528	21.806	11.647
426.47	72.915	40.653	46.238	38.701	26.591	40.806	23.098	15.874	50.697	27.032	60.776	31.596	41.526	35.164	47.437	33.687	45.109	26.651	75.93	38.93	16.85	9.063	14.848	41.277	13.144	15.822	19.097	13.933	16.765	33.203	20.24	25.174	19.031	10.54	21.81	11.651
426.67	72.908	40.652	46.228	38.696	26.595	40.799	23.094	15.875	50.687	27.025	60.787	31.58	41.523	35.164	47.43	33.684	45.095	26.636	75.897	38.907	16.854	9.063	14.85	41.27	13.147	15.825	19.101	13.933	16.763	33.198	20.236	25.174	19.043	10.541	21.811	11.649
426.88	72.895	40.641	46.223	38.693	26.601	40.799	23.096	15.877	50.685	27.023	60.772	31.584	41.529	35.16	47.435	33.686	45.106	26.633	75.879	38.895	16.857	9.065	14.854	41.269	13.148	15.832	19.104	13.934	16.769	33.195	20.246	25.174	19.054	10.543	21.81	11.652
427.09	72.885	40.641	46.216	38.693	26.605	40.795	23.095	15.882	50.687	27.033	60.754	31.578	41.523	35.147	47.417	33.68	45.088	26.615	75.874	38.897	16.867	9.068	14.861	41.269	13.153	15.839	19.11	13.936	16.775	33.196	20.246	25.173	19.07	10.55	21.811	11.661
427.29	72.873	40.635	46.211	38.686	26.609	40.793	23.094	15.884	50.687	27.03	60.739	31.573	41.513	35.14	47.398	33.669	45.091	26.611	75.856	38.887	16.872	9.076	14.866	41.269	13.156	15.84	19.114	13.938	16.776	33.199	20.241	25.167	19.077	10.552	21.814	11.663
427.5	72.86	40.629	46.204	38.681	26.61	40.792	23.093	15.88	50.682	27.026	60.737	31.565	41.514	35.135	47.386	33.663	45.069	26.61	75.846	38.874	16.876	9.075	14.87	41.269	13.157	15.839	19.113	13.936	16.777	33.196	20.249	25.153	19.086	10.553	21.814	11.662
427.71	72.844	40.624	46.208	38.677	26.614	40.787	23.094	15.881	50.682	27.029	60.722	31.564	41.487	35.129	47.382	33.661	45.074	26.597	75.814	38.864	16.886	9.078	14.874	41.274	13.163	15.85	19.12	13.944	16.782	33.197	20.261	25.162	19.097	10.559	21.82	11.667
427.91	72.838	40.62	46.204	38.677	26.621	40.785	23.098	15.883	50.676	27.035	60.713	31.555	41.477	35.11	47.37	33.668	45.073	26.59	75.781	38.863	16.896	9.083	14.885	41.274	13.173	15.858	19.128	13.954	16.789	33.199	20.259	25.164	19.108	10.568	21.825	11.672
428.12	72.824	40.618	46.206	38.67	26.619	40.781	23.102	15.884	50.666	27.039	60.693	31.546	41.479	35.097	47.348	33.665	45.056	26.582	75.781	38.857	16.904	9.088	14.891	41.273	13.176	15.865	19.131	13.958	16.794	33.193	20.257	25.18	19.112	10.572	21.827	11.675
428.33	72.81	40.605	46.195	38.666	26.622	40.781	23.096	15.882	50.652	27.038	60.689	31.538	41.459	35.088	47.331	33.649	45.045	26.569	75.771	38.848	16.905	9.086	14.892	41.269	13.18	15.862	19.134	13.954	16.788	33.186	20.253	25.176	19.113	10.573	21.826	11.672
428.53	72.801	40.601	46.194	38.658	26.629	40.778	23.101	15.885	50.649	27.037	60.684	31.542	41.452	35.074	47.323	33.658	45.035	26.561	75.76	38.852	16.908	9.091	14.899	41.269	13.184	15.868	19.14	13.96	16.796	33.186	20.258	25.19	19.121	10.578	21.829	11.676
428.74	72.787	40.603	46.189	38.652	26.638	40.775	23.098	15.891	50.642	27.039	60.667	31.528	41.441	35.06	47.305	33.652	45.029	26.543	75.743	38.836	16.914	9.095	14.906	41.267	13.192	15.874	19.144	13.969	16.807	33.188	20.253	25.187	19.13	10.588	21.835	11.682
428.95	72.781	40.597	46.183	38.65	26.641	40.771	23.096	15.887	50.643	27.038	60.645	31.538	41.415	35.057	47.292	33.648	45.007	26.549	75.728	38.837	16.914	9.096	14.908	41.273	13.192	15.88	19.144	13.967	16.809	33.192	20.262	25.184	19.138	10.593	21.835	11.681
429.15	72.776	40.596	46.173	38.647	26.64	40.768	23.085	15.883	50.633	27.031	60.638	31.531	41.408	35.049	47.275	33.635	44.993	26.538	75.709	38.815	16.913	9.097	14.914	41.273	13.196	15.88	19.145	13.966	16.808	33.186	20.261	25.169	19.146	10.59	21.832	11.684
429.36	72.763	40.589	46.166	38.644	26.645	40.767	23.086	15.885	50.625	27.028	60.631	31.521	41.389	35.038	47.243	33.621	44.988	26.516	75.698	38.79	16.917	9.097	14.922	41.273	13.198	15.884	19.15	13.967	16.807	33.182	20.249	25.174	19.149	10.595	21.826	11.685
429.57	72.751	40.577	46.166	38.641	26.652	40.767	23.09	15.886	50.622	27.028	60.621	31.52	41.386	35.044	47.217	33.619	44.994	26.513	75.699	38.785	16.922	9.102	14.924	41.276	13.204	15.888	19.158	13.972	16.816	33.182	20.254	25.173	19.161	10.601	21.825	11.689
429.77	72.741	40.574	46.16	38.637	26.654	40.762	23.09	15.887	50.62	27.037	60.608	31.523	41.376	35.036	47.216	33.602	44.984	26.507	75.654	38.78	16.925	9.109	14.931	41.277	13.211	15.896	19.162	13.98	16.822	33.179	20.258	25.167	19.17	10.603	21.825	11.693
429.98	72.729	40.569	46.149	38.634	26.656	40.762	23.095	15.891	50.617	27.038	60.597	31.52	41.362	35.035	47.2	33.582	44.987	26.506	75.646	38.784	16.93	9.114	14.936	41.279	13.218	15.901	19.169	13.986	16.826	33.18	20.259	25.171	19.178	10.603	21.83	11.697
430.19	72.722	40.568	46.148	38.631	26.659	40.761	23.097	15.896	50.619	27.043	60.598	31.524	41.366	35.043	47.188	33.567	44.993	26.507	75.62	38.797	16.942	9.119	14.94	41.278	13.225	15.906	19.172	13.991	16.834	33.181	20.253	25.177	19.189	10.613	21.831	11.704
430.39	72.709	40.567	46.137	38.628	26.664	40.756	23.093	15.903	50.614	27.043	60.589	31.52	41.359	35.038	47.186	33.568	44.986	26.509	75.621	38.795	16.947	9.124	14.944	41.271	13.235	15.91	19.177	14.003	16.837	33.185	20.259	25.184	19.202	10.623	21.836	11.71
430.6	72.695	40.565	46.128	38.623	26.668	40.758	23.093	15.908	50.607	27.045	60.581	31.521	41.349	35.029	47.171	33.553	44.978	26.506	75.597	38.779	16.952	9.126	14.953	41.27	13.24	15.918	19.183	14.007	16.843	33.185	20.248	25.185	19.211	10.628	21.841	11.712
430.81	72.685	40.558	46.122	38.621	26.676	40.752	23.094	15.909	50.599	27.04	60.577	31.51	41.331	35.019	47.168	33.55	44.964	26.486	75.595	38.76	16.956	9.125	14.958	41.267	13.239	15.922	19.189	14.006	16.841	33.181	20.256	25.194	19.219	10.629	21.846	11.715
431.01	72.68	40.557	46.112	38.615	26.683	40.75	23.093	15.913	50.6	27.039	60.56	31.508	41.325	35.003	47.156	33.534	44.962	26.481	75.581	38.744	16.96	9.129	14.966	41.265	13.243	15.931	19.187	14.011	16.845	33.177	20.248	25.195	19.23	10.634	21.852	11.717
431.22	72.671	40.552	46.11	38.613	26.69	40.75	23.098	15.917	50.603	27.039	60.56	31.512	41.314	35.023	47.154	33.535	44.958	26.487	75.564	38.753	16.963	9.137	14.972	41.258	13.251	15.935	19.19	14.021	16.852	33.182	20.261	25.198	19.243	10.643	21.856	11.723
431.43	72.666	40.544	46.101	38.617	26.694	40.748	23.101	15.921	50.598	27.043	60.561	31.506	41.303	35.017	47.145	33.54	44.951	26.472	75.553	38.755	16.965	9.141	14.977	41.261	13.257	15.94	19.194	14.023	16.855	33.187	20.26	25.206	19.254	10.647	21.852	11.728
431.63	72.66	40.536	46.09	38.611	26.694	40.744	23.096	15.923	50.594	27.036	60.551	31.484	41.296	35.016	47.134	33.522	44.952	26.461	75.542	38.741	16.969	9.14	14.981	41.255	13.259	15.939	19.195	14.023	16.86	33.183	20.262	25.195	19.258	10.65	21.852	11.724
431.84	72.644	40.532	46.083	38.604	26.695	40.744	23.099	15.928	50.593	27.036	60.544	31.469	41.279	35.022	47.124	33.51	44.945	26.461	75.533	38.735	16.974	9.142	14.985	41.257	13.265	15.942	19.201	14.031	16.867	33.183	20.256	25.181	19.267	10.655	21.859	11.725
432.04	72.638	40.533	46.082	38.608	26.698	40.741	23.102	15.932	50.593	27.042	60.551	31.473	41.271	35.016	47.128	33.505	44.928	26.463	75.517	38.737	16.98	9.146	14.994	41.256	13.271	15.953	19.208	14.036	16.876	33.193	20.268	25.19	19.275	10.665	21.863	11.734
432.25	72.63	40.527	46.073	38.602	26.707	40.738	23.104	15.933	50.585	27.044	60.538	31.486	41.269	35.017	47.134	33.503	44.937	26.469	75.491	38.728	16.986	9.151	14.999	41.258	13.28	15.964	19.216	14.041	16.882	33.19	20.276	25.193	19.288	10.673	21.861	11.736
432.46	72.62	40.521	46.068	38.597	26.708	40.735	23.11	15.939	50.589	27.045	60.534	31.489	41.27	35.023	47.132	33.504	44.932	26.461	75.475	38.732	16.993	9.151	15.002	41.259	13.281	15.971	19.22	14.043	16.883	33.189	20.277	25.202	19.297	10.679	21.861	11.744
432.66	72.615	40.516	46.065	38.594	26.714	40.733	23.109	15.942	50.587	27.045	60.523	31.488	41.252	35.001	47.126	33.499	44.922	26.456	75.466	38.731	16.995	9.157	15.004	41.256	13.288	15.978	19.221	14.049	16.891	33.191	20.269	25.196	19.31	10.686	21.864	11.746
432.87	72.609	40.511	46.06	38.59	26.718	40.727	23.111	15.945	50.589	27.05	60.509	31.486	41.247	34.985	47.125	33.501	44.916	26.45	75.458	38.738	17	9.162	15.007	41.261	13.298	15.983	19.229	14.057	16.9	33.193	20.277	25.196	19.322	10.692	21.866	11.754
433.08	72.596	40.505	46.056	38.589	26.721	40.72	23.11	15.945	50.589	27.047	60.5	31.488	41.239	34.975	47.107	33.496	44.913	26.445	75.462	38.727	17.007	9.169	15.013	41.261	13.301	15.987	19.235	14.058	16.906	33.188	20.281	25.191	19.331	10.692	21.865	11.76
433.28	72.588	40.503	46.052	38.583	26.719	40.713	23.109	15.944	50.581	27.042	60.492	31.499	41.225	34.98	47.092	33.486	44.894	26.426	75.448	38.712	17.009	9.171	15.014	41.252	13.302	15.992	19.239	14.061	16.905	33.183	20.285	25.178	19.336	10.693	21.866	11.761
433.49	72.577	40.499	46.048	38.577	26.725	40.715	23.109	15.946	50.579	27.04	60.489	31.494	41.216	34.974	47.082	33.474	44.887	26.421	75.443	38.709	17.012	9.176	15.019	41.248	13.306	16	19.246	14.066	16.908	33.183	20.277	25.176	19.345	10.7	21.872	11.766
433.7	72.573	40.495	46.04	38.574	26.731	40.718	23.11	15.949	50.575	27.037	60.483	31.492	41.207	34.979	47.072	33.456	44.883	26.414	75.425	38.697	17.015	9.18	15.024	41.255	13.315	16.007	19.252	14.068	16.914	33.189	20.285	25.174	19.355	10.712	21.878	11.772
433.9	72.576	40.488	46.026	38.57	26.731	40.714	23.107	15.95	50.569	27.032	60.481	31.496	41.204	34.967	47.058	33.459	44.872	26.413	75.425	38.705	17.016	9.179	15.023	41.258	13.319	16.01	19.254	14.068	16.917	33.19	20.278	25.176	19.366	10.715	21.875	11.775
434.11	72.563	40.481	46.011	38.566	26.731	40.707	23.11	15.949	50.563	27.029	60.485	31.496	41.185	34.966	47.041	33.447	44.854	26.396	75.411	38.695	17.016	9.178	15.027	41.252	13.312	16.009	19.253	14.069	16.918	33.185	20.275	25.174	19.365	10.711	21.871	11.77
434.31	72.552	40.478	46.007	38.572	26.731	40.708	23.118	15.957	50.558	27.03	60.47	31.493	41.182	34.969	47.037	33.447	44.843	26.401	75.392	38.701	17.024	9.183	15.036	41.255	13.32	16.013	19.26	14.077	16.923	33.191	20.284	25.179	19.378	10.718	21.876	11.775
434.52	72.539	40.477	45.997	38.567	26.734	40.703	23.125	15.96	50.552	27.035	60.469	31.485	41.172	34.956	47.03	33.436	44.837	26.393	75.378	38.699	17.03	9.187	15.043	41.26	13.327	16.019	19.266	14.081	16.93	33.195	20.276	25.177	19.386	10.725	21.881	11.782
434.73	72.526	40.476	45.988	38.561	26.738	40.696	23.12	15.962	50.546	27.032	60.467	31.481	41.169	34.944	47.033	33.421	44.823	26.402	75.371	38.695	17.033	9.193	15.048	41.264	13.336	16.023	19.27	14.086	16.939	33.203	20.28	25.163	19.394	10.728	21.881	11.788
434.93	72.516	40.475	45.984	38.562	26.741	40.696	23.119	15.962	50.548	27.028	60.451	31.472	41.154	34.929	47.006	33.404	44.802	26.392	75.357	38.691	17.037	9.196	15.057	41.26	13.338	16.029	19.274	14.09	16.941	33.202	20.263	25.148	19.4	10.733	21.885	11.79
435.14	72.507	40.474	45.978	38.56	26.752	40.692	23.123	15.964	50.553	27.027	60.461	31.475	41.138	34.932	46.981	33.399	44.802	26.39	75.359	38.686	17.044	9.203	15.065	41.266	13.347	16.035	19.284	14.094	16.947	33.201	20.258	25.151	19.41	10.739	21.883	11.798
435.35	72.5	40.476	45.966	38.561	26.757	40.692	23.127	15.971	50.552	27.032	60.446	31.463	41.149	34.939	46.971	33.397	44.785	26.387	75.355	38.682	17.05	9.211	15.072	41.274	13.356	16.041	19.295	14.1	16.952	33.203	20.257	25.156	19.425	10.75	21.892	11.809
435.55	72.493	40.473	45.961	38.559	26.761	40.687	23.126	15.971	50.553	27.028	60.442	31.46	41.14	34.942	46.961	33.384	44.777	26.392	75.342	38.675	17.052	9.214	15.076	41.273	13.361	16.047	19.302	14.106	16.956	33.203	20.258	25.169	19.437	10.756	21.89	11.814
435.76	72.482	40.474	45.96	38.558	26.767	40.684	23.13	15.975	50.546	27.033	60.441	31.455	41.128	34.934	46.949	33.376	44.766	26.396	75.341	38.645	17.058	9.224	15.084	41.273	13.367	16.056	19.307	14.113	16.96	33.206	20.252	25.169	19.446	10.76	21.892	11.815
435.96	72.473	40.474	45.948	38.556	26.77	40.677	23.132	15.978	50.545	27.036	60.448	31.445	41.11	34.935	46.943	33.374	44.757	26.394	75.319	38.644	17.062	9.231	15.085	41.273	13.373	16.061	19.314	14.114	16.966	33.206	20.252	25.161	19.456	10.765	21.895	11.816
436.17	72.472	40.474	45.949	38.554	26.779	40.682	23.138	15.981	50.546	27.045	60.453	31.454	41.101	34.927	46.936	33.376	44.751	26.395	75.304	38.641	17.07	9.244	15.09	41.279	13.387	16.07	19.322	14.117	16.975	33.219	20.266	25.157	19.473	10.775	21.898	11.83
436.38	72.464	40.471	45.947	38.553	26.787	40.689	23.141	15.987	50.543	27.046	60.438	31.458	41.093	34.926	46.924	33.357	44.747	26.388	75.293	38.622	17.076	9.248	15.103	41.279	13.398	16.082	19.33	14.125	16.98	33.226	20.275	25.151	19.485	10.783	21.903	11.833
436.58	72.455	40.469	45.942	38.548	26.786	40.688	23.144	15.992	50.541	27.044	60.425	31.466	41.087	34.921	46.918	33.342	44.745	26.388	75.278	38.614	17.081	9.252	15.108	41.274	13.401	16.081	19.333	14.13	16.982	33.225	20.269	25.148	19.49	10.787	21.904	11.833
436.79	72.448	40.465	45.942	38.546	26.793	40.685	23.148	15.996	50.539	27.048	60.428	31.465	41.073	34.911	46.914	33.342	44.744	26.386	75.26	38.605	17.086	9.259	15.117	41.274	13.409	16.087	19.339	14.134	16.986	33.227	20.263	25.145	19.503	10.796	21.906	11.838
437	72.448	40.462	45.936	38.541	26.8	40.685	23.15	16	50.541	27.053	60.425	31.473	41.065	34.911	46.907	33.338	44.739	26.386	75.244	38.596	17.093	9.267	15.126	41.273	13.42	16.1	19.346	14.145	16.993	33.229	20.251	25.153	19.517	10.809	21.913	11.845
437.2	72.434	40.463	45.932	38.534	26.798	40.676	23.154	16.004	50.537	27.054	60.415	31.461	41.053	34.905	46.898	33.326	44.722	26.392	75.233	38.598	17.096	9.273	15.129	41.265	13.424	16.099	19.35	14.146	16.992	33.228	20.248	25.156	19.52	10.81	21.915	11.847
437.41	72.426	40.455	45.925	38.529	26.8	40.67	23.148	16.002	50.526	27.055	60.406	31.457	41.045	34.905	46.894	33.312	44.701	26.386	75.231	38.596	17.099	9.274	15.13	41.262	13.422	16.101	19.346	14.142	16.994	33.228	20.239	25.154	19.522	10.812	21.909	11.842
437.61	72.42	40.451	45.924	38.521	26.803	40.669	23.15	16.004	50.519	27.056	60.397	31.458	41.038	34.898	46.876	33.293	44.703	26.38	75.22	38.592	17.098	9.279	15.136	41.258	13.429	16.105	19.351	14.149	16.997	33.227	20.233	25.155	19.532	10.82	21.911	11.842
437.82	72.412	40.441	45.914	38.512	26.797	40.665	23.148	16.004	50.511	27.056	60.389	31.449	41.04	34.894	46.865	33.301	44.7	26.385	75.213	38.595	17.099	9.282	15.144	41.257	13.436	16.113	19.357	14.153	16.998	33.223	20.239	25.158	19.542	10.823	21.914	11.847
438.03	72.412	40.439	45.903	38.508	26.797	40.657	23.145	16.006	50.504	27.049	60.384	31.435	41.04	34.889	46.861	33.291	44.692	26.389	75.207	38.576	17.104	9.283	15.148	41.257	13.439	16.116	19.359	14.154	16.999	33.219	20.239	25.159	19.547	10.828	21.915	11.85
438.23	72.404	40.43	45.89	38.503	26.804	40.654	23.144	16.008	50.501	27.047	60.382	31.432	41.027	34.899	46.846	33.284	44.687	26.374	75.189	38.585	17.105	9.286	15.152	41.261	13.441	16.117	19.365	14.156	17.002	33.218	20.244	25.162	19.556	10.83	21.915	11.852
438.44	72.398	40.424	45.886	38.496	26.808	40.649	23.146	16.007	50.495	27.047	60.375	31.431	41.012	34.897	46.831	33.273	44.673	26.369	75.153	38.575	17.108	9.289	15.157	41.261	13.44	16.123	19.368	14.158	17.006	33.218	20.238	25.162	19.564	10.836	21.916	11.853
438.64	72.39	40.428	45.885	38.492	26.814	40.652	23.146	16.012	50.493	27.052	60.355	31.433	40.998	34.901	46.832	33.283	44.66	26.365	75.14	38.575	17.119	9.297	15.17	41.265	13.455	16.131	19.38	14.165	17.014	33.225	20.245	25.172	19.581	10.846	21.924	11.861
438.85	72.389	40.425	45.878	38.486	26.817	40.649	23.144	16.013	50.489	27.051	60.335	31.433	40.986	34.899	46.808	33.283	44.653	26.351	75.127	38.566	17.118	9.295	15.174	41.259	13.458	16.131	19.384	14.161	17.017	33.217	20.243	25.157	19.591	10.844	21.927	11.864
439.06	72.379	40.422	45.867	38.481	26.813	40.653	23.143	16.014	50.476	27.046	60.325	31.432	40.97	34.888	46.799	33.269	44.632	26.345	75.109	38.553	17.123	9.298	15.177	41.259	13.458	16.134	19.378	14.158	17.017	33.22	20.242	25.157	19.593	10.846	21.929	11.861
439.26	72.372	40.415	45.861	38.478	26.817	40.65	23.141	16.015	50.474	27.046	60.32	31.418	40.961	34.883	46.788	33.268	44.619	26.341	75.103	38.543	17.127	9.3	15.179	41.257	13.462	16.138	19.376	14.164	17.022	33.22	20.236	25.136	19.598	10.851	21.935	11.864
439.47	72.364	40.413	45.851	38.473	26.823	40.654	23.152	16.028	50.476	27.058	60.335	31.427	40.951	34.881	46.779	33.262	44.616	26.349	75.078	38.543	17.135	9.314	15.192	41.262	13.477	16.148	19.392	14.178	17.034	33.223	20.241	25.141	19.617	10.868	21.946	11.876
439.67	72.36	40.409	45.845	38.47	26.824	40.644	23.149	16.027	50.47	27.061	60.331	31.436	40.947	34.873	46.78	33.273	44.613	26.349	75.069	38.537	17.141	9.322	15.201	41.259	13.484	16.155	19.401	14.184	17.036	33.223	20.245	25.149	19.629	10.877	21.946	11.882
439.88	72.352	40.398	45.839	38.461	26.825	40.644	23.148	16.028	50.467	27.055	60.331	31.439	40.933	34.866	46.769	33.275	44.609	26.344	75.053	38.526	17.147	9.328	15.205	41.261	13.488	16.16	19.399	14.186	17.035	33.224	20.252	25.145	19.634	10.879	21.953	11.883
440.09	72.345	40.404	45.83	38.457	26.829	40.643	23.142	16.031	50.459	27.055	60.306	31.44	40.911	34.865	46.771	33.281	44.599	26.336	75.031	38.512	17.147	9.333	15.211	41.258	13.491	16.16	19.406	14.187	17.042	33.218	20.256	25.149	19.638	10.878	21.948	11.884
440.29	72.338	40.398	45.821	38.451	26.843	40.639	23.146	16.038	50.458	27.061	60.293	31.457	40.904	34.864	46.762	33.285	44.593	26.349	75.021	38.509	17.152	9.341	15.215	41.253	13.501	16.167	19.412	14.195	17.054	33.22	20.262	25.153	19.647	10.887	21.953	11.894
440.5	72.325	40.393	45.817	38.445	26.852	40.638	23.147	16.042	50.452	27.065	60.294	31.462	40.894	34.856	46.747	33.281	44.581	26.337	74.99	38.497	17.154	9.348	15.223	41.246	13.507	16.176	19.415	14.199	17.061	33.22	20.256	25.157	19.657	10.897	21.957	11.898
440.7	72.317	40.385	45.809	38.441	26.854	40.637	23.148	16.045	50.443	27.06	60.299	31.463	40.875	34.851	46.732	33.29	44.574	26.33	74.983	38.483	17.163	9.352	15.231	41.248	13.513	16.184	19.417	14.205	17.07	33.22	20.26	25.165	19.672	10.902	21.961	11.9
440.91	72.31	40.38	45.799	38.437	26.859	40.633	23.149	16.049	50.442	27.058	60.302	31.479	40.874	34.841	46.726	33.274	44.578	26.32	74.973	38.465	17.167	9.356	15.234	41.244	13.514	16.189	19.423	14.209	17.069	33.223	20.269	25.175	19.679	10.909	21.959	11.902
441.11	72.299	40.375	45.79	38.441	26.864	40.636	23.152	16.056	50.438	27.061	60.274	31.476	40.869	34.829	46.72	33.281	44.563	26.301	74.959	38.45	17.171	9.364	15.244	41.25	13.52	16.194	19.432	14.215	17.077	33.222	20.26	25.177	19.692	10.917	21.972	11.909
441.32	72.298	40.374	45.786	38.437	26.871	40.635	23.155	16.059	50.432	27.064	60.268	31.47	40.858	34.824	46.717	33.276	44.56	26.296	74.957	38.45	17.179	9.369	15.252	41.251	13.529	16.2	19.433	14.221	17.081	33.223	20.267	25.188	19.703	10.921	21.978	11.917
441.53	72.284	40.368	45.774	38.434	26.872	40.63	23.153	16.061	50.421	27.062	60.245	31.473	40.838	34.812	46.697	33.262	44.549	26.284	74.941	38.441	17.183	9.369	15.257	41.247	13.53	16.201	19.437	14.221	17.085	33.218	20.247	25.177	19.711	10.924	21.974	11.92
441.73	72.276	40.369	45.769	38.435	26.875	40.627	23.153	16.062	50.425	27.054	60.24	31.471	40.838	34.808	46.683	33.242	44.525	26.274	74.943	38.435	17.187	9.371	15.259	41.243	13.533	16.205	19.436	14.221	17.089	33.216	20.248	25.183	19.72	10.922	21.975	11.921
441.94	72.266	40.368	45.766	38.434	26.881	40.626	23.16	16.067	50.421	27.051	60.222	31.483	40.832	34.808	46.688	33.247	44.528	26.269	74.937	38.432	17.19	9.375	15.265	41.243	13.541	16.213	19.445	14.229	17.096	33.217	20.259	25.19	19.735	10.927	21.976	11.926
442.14	72.252	40.368	45.759	38.429	26.885	40.627	23.167	16.069	50.414	27.049	60.217	31.495	40.824	34.806	46.674	33.246	44.509	26.262	74.915	38.423	17.187	9.374	15.27	41.244	13.535	16.22	19.445	14.231	17.098	33.217	20.258	25.183	19.744	10.93	21.971	11.928
442.35	72.248	40.366	45.756	38.423	26.894	40.619	23.16	16.069	50.406	27.047	60.21	31.491	40.818	34.797	46.672	33.232	44.517	26.249	74.905	38.416	17.19	9.378	15.274	41.243	13.539	16.226	19.444	14.232	17.1	33.218	20.254	25.175	19.749	10.931	21.972	11.93
442.56	72.24	40.36	45.755	38.423	26.902	40.62	23.166	16.072	50.405	27.049	60.2	31.484	40.81	34.793	46.662	33.229	44.512	26.245	74.889	38.417	17.191	9.386	15.281	41.24	13.55	16.231	19.453	14.241	17.108	33.224	20.259	25.175	19.765	10.944	21.983	11.943
442.76	72.226	40.355	45.754	38.421	26.914	40.614	23.172	16.077	50.411	27.053	60.202	31.495	40.789	34.8	46.638	33.218	44.513	26.236	74.88	38.422	17.198	9.393	15.287	41.241	13.559	16.239	19.458	14.246	17.115	33.23	20.265	25.177	19.782	10.954	21.983	11.951
442.97	72.209	40.353	45.747	38.424	26.921	40.612	23.178	16.085	50.413	27.057	60.19	31.489	40.776	34.799	46.62	33.205	44.505	26.227	74.865	38.415	17.205	9.397	15.298	41.242	13.568	16.249	19.463	14.248	17.119	33.228	20.27	25.175	19.797	10.957	21.986	11.954
443.17	72.201	40.347	45.739	38.416	26.924	40.613	23.175	16.089	50.407	27.055	60.173	31.494	40.768	34.79	46.624	33.206	44.502	26.22	74.848	38.4	17.209	9.399	15.302	41.247	13.569	16.25	19.463	14.245	17.119	33.217	20.265	25.168	19.802	10.96	21.984	11.956
443.38	72.197	40.34	45.73	38.411	26.929	40.611	23.179	16.092	50.401	27.06	60.167	31.5	40.751	34.784	46.603	33.194	44.497	26.204	74.839	38.397	17.216	9.405	15.309	41.245	13.573	16.257	19.471	14.248	17.122	33.221	20.265	25.164	19.813	10.965	21.987	11.962
443.58	72.174	40.342	45.726	38.408	26.932	40.605	23.18	16.099	50.397	27.067	60.159	31.494	40.748	34.782	46.588	33.194	44.495	26.194	74.832	38.395	17.222	9.415	15.317	41.24	13.584	16.268	19.48	14.255	17.131	33.222	20.263	25.176	19.826	10.973	21.99	11.975
443.79	72.161	40.337	45.715	38.398	26.936	40.601	23.18	16.099	50.396	27.062	60.145	31.493	40.731	34.774	46.572	33.183	44.491	26.177	74.806	38.386	17.223	9.418	15.325	41.237	13.593	16.277	19.485	14.263	17.138	33.227	20.261	25.187	19.841	10.979	21.993	11.98
444	72.149	40.331	45.706	38.393	26.936	40.601	23.179	16.101	50.385	27.058	60.146	31.504	40.723	34.779	46.565	33.185	44.479	26.181	74.806	38.375	17.224	9.422	15.326	41.238	13.594	16.276	19.487	14.261	17.143	33.222	20.258	25.187	19.851	10.982	21.994	11.984
444.2	72.128	40.331	45.695	38.391	26.945	40.6	23.182	16.103	50.379	27.057	60.135	31.507	40.716	34.76	46.564	33.186	44.472	26.173	74.805	38.367	17.231	9.427	15.337	41.243	13.599	16.283	19.496	14.27	17.153	33.221	20.261	25.181	19.865	10.993	22.001	11.993
444.41	72.116	40.329	45.691	38.389	26.95	40.596	23.181	16.108	50.376	27.056	60.122	31.505	40.715	34.768	46.556	33.182	44.463	26.177	74.799	38.36	17.233	9.433	15.339	41.241	13.61	16.292	19.498	14.28	17.158	33.224	20.264	25.194	19.875	10.999	22.002	12
444.61	72.112	40.323	45.684	38.39	26.951	40.598	23.175	16.104	50.375	27.052	60.119	31.508	40.698	34.766	46.537	33.175	44.446	26.162	74.782	38.363	17.233	9.436	15.338	41.24	13.609	16.293	19.502	14.284	17.157	33.219	20.27	25.19	19.885	11.003	22.002	12.003
444.82	72.107	40.317	45.677	38.383	26.948	40.594	23.172	16.104	50.368	27.048	60.095	31.507	40.688	34.764	46.512	33.17	44.439	26.161	74.765	38.358	17.23	9.436	15.341	41.24	13.612	16.291	19.501	14.282	17.156	33.214	20.264	25.188	19.891	11	21.999	12.005
445.02	72.104	40.313	45.673	38.384	26.954	40.589	23.177	16.105	50.369	27.053	60.086	31.511	40.685	34.754	46.5	33.16	44.422	26.154	74.743	38.361	17.239	9.444	15.351	41.243	13.62	16.301	19.506	14.289	17.163	33.222	20.263	25.19	19.903	11.014	22.002	12.012
445.23	72.09	40.314	45.658	38.38	26.96	40.591	23.169	16.112	50.37	27.051	60.07	31.507	40.69	34.755	46.488	33.156	44.423	26.161	74.724	38.356	17.245	9.45	15.357	41.249	13.627	16.304	19.511	14.296	17.165	33.222	20.273	25.201	19.913	11.02	22.005	12.017
445.43	72.08	40.308	45.649	38.375	26.967	40.583	23.173	16.116	50.366	27.053	60.061	31.505	40.685	34.752	46.471	33.156	44.406	26.157	74.714	38.35	17.25	9.456	15.366	41.25	13.634	16.311	19.518	14.303	17.174	33.213	20.264	25.207	19.923	11.029	22.008	12.024
445.64	72.066	40.301	45.642	38.363	26.968	40.577	23.17	16.116	50.363	27.047	60.05	31.515	40.67	34.742	46.466	33.156	44.398	26.153	74.694	38.343	17.257	9.457	15.367	41.242	13.638	16.309	19.52	14.304	17.172	33.211	20.269	25.207	19.928	11.033	22.007	12.022
445.85	72.053	40.293	45.631	38.361	26.974	40.571	23.177	16.125	50.361	27.048	60.041	31.516	40.658	34.732	46.451	33.136	44.39	26.137	74.67	38.335	17.261	9.464	15.368	41.245	13.644	16.313	19.522	14.311	17.175	33.21	20.268	25.208	19.942	11.042	22.013	12.025
446.05	72.038	40.287	45.621	38.356	26.975	40.569	23.177	16.129	50.358	27.049	60.037	31.512	40.64	34.718	46.432	33.126	44.381	26.128	74.667	38.324	17.265	9.469	15.377	41.247	13.651	16.322	19.53	14.322	17.18	33.213	20.258	25.2	19.956	11.05	22.02	12.028
446.26	72.03	40.279	45.615	38.354	26.984	40.569	23.183	16.133	50.351	27.052	60.018	31.511	40.632	34.71	46.426	33.112	44.376	26.127	74.656	38.314	17.271	9.48	15.387	41.244	13.661	16.326	19.539	14.327	17.192	33.217	20.242	25.188	19.968	11.058	22.025	12.031
446.46	72.022	40.269	45.611	38.351	26.985	40.561	23.183	16.137	50.352	27.054	60.008	31.499	40.611	34.715	46.405	33.105	44.361	26.111	74.626	38.29	17.274	9.485	15.393	41.24	13.659	16.329	19.544	14.328	17.197	33.213	20.232	25.179	19.974	11.061	22.027	12.032
446.67	72.011	40.267	45.606	38.346	26.994	40.564	23.183	16.141	50.35	27.053	60.002	31.499	40.606	34.713	46.4	33.1	44.343	26.103	74.615	38.291	17.282	9.492	15.4	41.244	13.667	16.333	19.548	14.334	17.207	33.213	20.24	25.169	19.981	11.066	22.023	12.036
446.87	71.998	40.267	45.6	38.344	26.999	40.568	23.185	16.144	50.349	27.054	59.997	31.497	40.597	34.693	46.388	33.095	44.341	26.098	74.61	38.286	17.29	9.496	15.405	41.249	13.672	16.339	19.554	14.344	17.218	33.214	20.244	25.179	19.995	11.075	22.026	12.046
447.08	71.984	40.257	45.601	38.338	27.005	40.565	23.177	16.14	50.344	27.053	59.987	31.484	40.584	34.676	46.367	33.074	44.331	26.086	74.583	38.263	17.296	9.497	15.409	41.248	13.679	16.344	19.555	14.352	17.221	33.218	20.236	25.163	20.002	11.079	22.029	12.048
447.28	71.978	40.248	45.593	38.337	27.003	40.565	23.174	16.139	50.339	27.046	59.985	31.475	40.573	34.671	46.36	33.067	44.319	26.08	74.557	38.25	17.294	9.499	15.412	41.247	13.677	16.348	19.556	14.351	17.219	33.213	20.232	25.166	20.007	11.084	22.025	12.046
447.49	71.973	40.243	45.591	38.334	27.009	40.565	23.177	16.141	50.339	27.047	59.971	31.472	40.559	34.663	46.355	33.058	44.306	26.063	74.545	38.236	17.303	9.508	15.423	41.252	13.686	16.36	19.564	14.363	17.224	33.211	20.225	25.164	20.021	11.095	22.035	12.054
447.69	71.957	40.241	45.586	38.339	27.014	40.558	23.181	16.145	50.336	27.048	59.985	31.475	40.545	34.665	46.355	33.056	44.311	26.065	74.532	38.228	17.311	9.514	15.429	41.255	13.695	16.369	19.572	14.373	17.23	33.213	20.241	25.166	20.04	11.104	22.035	12.062
447.9	71.948	40.241	45.587	38.335	27.02	40.557	23.186	16.152	50.333	27.05	59.982	31.476	40.543	34.654	46.341	33.063	44.292	26.055	74.513	38.216	17.316	9.518	15.436	41.252	13.704	16.375	19.578	14.373	17.236	33.215	20.245	25.161	20.047	11.11	22.039	12.063
448.1	71.938	40.237	45.584	38.329	27.02	40.548	23.18	16.147	50.331	27.047	59.971	31.477	40.525	34.654	46.324	33.048	44.284	26.046	74.491	38.204	17.32	9.518	15.442	41.25	13.705	16.374	19.579	14.373	17.235	33.208	20.24	25.156	20.052	11.107	22.037	12.061
448.31	71.926	40.234	45.582	38.325	27.026	40.543	23.182	16.151	50.332	27.046	59.968	31.478	40.506	34.64	46.303	33.048	44.257	26.034	74.469	38.202	17.326	9.525	15.448	41.249	13.715	16.382	19.59	14.381	17.242	33.215	20.239	25.148	20.065	11.119	22.038	12.067
448.52	71.918	40.226	45.576	38.326	27.027	40.545	23.182	16.155	50.343	27.047	59.968	31.481	40.503	34.634	46.285	33.046	44.25	26.022	74.466	38.205	17.334	9.532	15.459	41.253	13.727	16.394	19.598	14.39	17.25	33.218	20.25	25.147	20.078	11.126	22.041	12.075
448.72	71.908	40.22	45.576	38.319	27.032	40.541	23.183	16.159	50.345	27.049	59.96	31.486	40.489	34.642	46.274	33.045	44.249	26.029	74.456	38.198	17.338	9.538	15.469	41.26	13.733	16.397	19.604	14.4	17.256	33.216	20.256	25.151	20.084	11.136	22.044	12.08
448.93	71.894	40.215	45.568	38.312	27.037	40.533	23.184	16.159	50.333	27.046	59.954	31.475	40.467	34.627	46.271	33.035	44.244	26.026	74.439	38.181	17.342	9.54	15.473	41.254	13.736	16.401	19.609	14.405	17.263	33.214	20.256	25.15	20.097	11.136	22.048	12.086
449.13	71.883	40.211	45.564	38.307	27.033	40.528	23.182	16.163	50.333	27.049	59.944	31.488	40.463	34.625	46.259	33.031	44.254	26.021	74.435	38.185	17.344	9.545	15.476	41.252	13.743	16.408	19.617	14.411	17.264	33.213	20.254	25.151	20.107	11.139	22.052	12.09
449.34	71.875	40.21	45.553	38.308	27.036	40.528	23.187	16.173	50.333	27.052	59.93	31.491	40.451	34.613	46.255	33.026	44.249	26.027	74.422	38.183	17.353	9.551	15.488	41.252	13.753	16.42	19.626	14.42	17.275	33.217	20.252	25.149	20.123	11.151	22.056	12.1
449.54	71.861	40.214	45.544	38.307	27.039	40.524	23.185	16.183	50.332	27.052	59.926	31.484	40.438	34.604	46.232	33.018	44.235	26.025	74.418	38.169	17.359	9.557	15.499	41.252	13.763	16.429	19.63	14.428	17.282	33.216	20.252	25.158	20.134	11.158	22.059	12.106
449.75	71.862	40.207	45.537	38.308	27.045	40.515	23.181	16.182	50.323	27.044	59.916	31.481	40.431	34.589	46.223	33.009	44.237	26.01	74.415	38.171	17.36	9.56	15.503	41.244	13.764	16.429	19.63	14.427	17.284	33.221	20.252	25.154	20.138	11.157	22.058	12.108
449.95	71.86	40.211	45.538	38.302	27.05	40.517	23.182	16.19	50.324	27.045	59.916	31.488	40.435	34.586	46.203	33.002	44.23	26.01	74.398	38.165	17.364	9.567	15.513	41.244	13.774	16.435	19.635	14.434	17.288	33.222	20.254	25.15	20.155	11.166	22.066	12.112
450.16	71.852	40.213	45.536	38.299	27.054	40.519	23.19	16.192	50.317	27.048	59.902	31.495	40.432	34.582	46.193	32.996	44.21	26.018	74.389	38.163	17.373	9.576	15.519	41.248	13.784	16.444	19.644	14.441	17.295	33.222	20.272	25.157	20.166	11.173	22.071	12.126
450.36	71.839	40.209	45.532	38.293	27.058	40.523	23.188	16.197	50.313	27.04	59.898	31.488	40.409	34.579	46.187	32.995	44.208	26.018	74.386	38.156	17.374	9.578	15.525	41.245	13.787	16.448	19.646	14.442	17.3	33.224	20.266	25.158	20.172	11.176	22.075	12.128
450.57	71.832	40.209	45.529	38.29	27.068	40.519	23.19	16.204	50.314	27.046	59.895	31.479	40.404	34.568	46.164	32.986	44.203	26.003	74.382	38.153	17.378	9.586	15.533	41.246	13.793	16.456	19.655	14.45	17.309	33.23	20.271	25.154	20.185	11.183	22.077	12.13
450.77	71.827	40.207	45.524	38.285	27.072	40.519	23.192	16.208	50.311	27.049	59.881	31.481	40.395	34.55	46.146	32.975	44.197	25.995	74.37	38.153	17.382	9.588	15.535	41.247	13.799	16.461	19.658	14.455	17.314	33.222	20.278	25.152	20.2	11.187	22.084	12.129
450.98	71.818	40.203	45.525	38.284	27.071	40.516	23.192	16.211	50.308	27.052	59.876	31.485	40.394	34.55	46.137	32.973	44.196	25.996	74.362	38.164	17.387	9.597	15.543	41.246	13.813	16.47	19.667	14.461	17.323	33.225	20.29	25.152	20.212	11.191	22.095	12.134
451.18	71.813	40.2	45.528	38.286	27.071	40.509	23.199	16.212	50.305	27.05	59.876	31.478	40.38	34.551	46.112	32.954	44.179	25.976	74.341	38.146	17.394	9.607	15.551	41.245	13.817	16.476	19.665	14.468	17.333	33.224	20.28	25.145	20.219	11.199	22.096	12.136
451.39	71.804	40.194	45.517	38.28	27.073	40.499	23.199	16.212	50.294	27.047	59.87	31.478	40.369	34.545	46.099	32.948	44.164	25.97	74.331	38.142	17.399	9.609	15.554	41.243	13.819	16.479	19.67	14.468	17.335	33.225	20.274	25.144	20.225	11.203	22.098	12.138
451.59	71.802	40.199	45.517	38.278	27.084	40.505	23.204	16.217	50.289	27.052	59.868	31.473	40.36	34.541	46.096	32.947	44.167	25.969	74.322	38.134	17.407	9.618	15.563	41.242	13.831	16.489	19.679	14.48	17.342	33.225	20.279	25.142	20.241	11.214	22.103	12.137
451.8	71.791	40.195	45.508	38.279	27.096	40.505	23.204	16.218	50.286	27.055	59.86	31.451	40.348	34.531	46.082	32.931	44.159	25.957	74.294	38.12	17.416	9.623	15.574	41.245	13.845	16.499	19.689	14.49	17.351	33.235	20.273	25.128	20.254	11.225	22.11	12.144
452	71.787	40.195	45.499	38.274	27.092	40.498	23.199	16.22	50.283	27.059	59.856	31.45	40.339	34.517	46.071	32.915	44.146	25.952	74.275	38.125	17.422	9.628	15.578	41.243	13.853	16.507	19.687	14.498	17.355	33.239	20.282	25.125	20.268	11.228	22.111	12.145
452.21	71.78	40.193	45.495	38.269	27.087	40.495	23.202	16.22	50.274	27.055	59.846	31.447	40.329	34.504	46.067	32.9	44.132	25.934	74.253	38.116	17.43	9.633	15.584	41.241	13.862	16.508	19.694	14.501	17.357	33.24	20.288	25.127	20.275	11.23	22.115	12.146
452.41	71.769	40.191	45.49	38.265	27.09	40.489	23.211	16.226	50.274	27.053	59.842	31.458	40.327	34.508	46.069	32.911	44.127	25.935	74.254	38.121	17.436	9.638	15.592	41.244	13.87	16.515	19.703	14.507	17.365	33.243	20.298	25.144	20.285	11.236	22.117	12.158
452.62	71.77	40.192	45.479	38.259	27.088	40.484	23.214	16.231	50.282	27.056	59.847	31.454	40.318	34.505	46.062	32.905	44.131	25.934	74.237	38.119	17.447	9.642	15.597	41.242	13.878	16.523	19.708	14.515	17.377	33.256	20.301	25.148	20.299	11.241	22.125	12.163
452.82	71.764	40.188	45.476	38.253	27.088	40.486	23.215	16.236	50.279	27.05	59.85	31.459	40.299	34.505	46.051	32.902	44.118	25.937	74.217	38.123	17.457	9.647	15.605	41.241	13.885	16.535	19.714	14.516	17.382	33.252	20.301	25.149	20.308	11.248	22.126	12.163
453.03	71.754	40.179	45.464	38.248	27.09	40.481	23.21	16.24	50.278	27.04	59.853	31.459	40.281	34.503	46.034	32.897	44.114	25.924	74.205	38.113	17.454	9.652	15.606	41.24	13.887	16.534	19.719	14.517	17.384	33.246	20.296	25.148	20.314	11.249	22.125	12.161
453.23	71.741	40.174	45.46	38.246	27.09	40.48	23.212	16.24	50.267	27.038	59.842	31.453	40.266	34.501	46.014	32.89	44.111	25.913	74.194	38.095	17.461	9.655	15.61	41.238	13.893	16.54	19.719	14.523	17.387	33.247	20.288	25.144	20.318	11.253	22.124	12.163
453.44	71.739	40.166	45.459	38.248	27.091	40.476	23.214	16.245	50.271	27.042	59.836	31.444	40.259	34.49	46.008	32.885	44.107	25.907	74.191	38.091	17.468	9.664	15.618	41.242	13.902	16.547	19.724	14.53	17.399	33.251	20.29	25.149	20.324	11.26	22.129	12.172
453.64	71.725	40.167	45.45	38.241	27.091	40.475	23.219	16.25	50.261	27.042	59.845	31.443	40.241	34.481	46.002	32.887	44.088	25.908	74.168	38.082	17.476	9.67	15.627	41.243	13.904	16.555	19.73	14.539	17.407	33.247	20.283	25.148	20.335	11.269	22.134	12.18
453.85	71.724	40.163	45.448	38.239	27.091	40.474	23.22	16.255	50.261	27.039	59.853	31.446	40.237	34.481	45.982	32.886	44.087	25.913	74.162	38.083	17.482	9.675	15.632	41.247	13.912	16.557	19.737	14.541	17.408	33.246	20.292	25.142	20.343	11.272	22.134	12.18
454.05	71.711	40.16	45.445	38.231	27.095	40.474	23.222	16.252	50.251	27.037	59.852	31.44	40.23	34.481	45.962	32.886	44.077	25.908	74.125	38.08	17.486	9.678	15.636	41.242	13.916	16.561	19.742	14.547	17.416	33.235	20.288	25.134	20.356	11.277	22.136	12.18
454.26	71.704	40.158	45.437	38.228	27.096	40.466	23.226	16.254	50.245	27.036	59.846	31.448	40.239	34.474	45.949	32.881	44.07	25.906	74.127	38.072	17.488	9.681	15.644	41.242	13.923	16.568	19.75	14.549	17.419	33.235	20.283	25.132	20.364	11.287	22.133	12.186
454.46	71.698	40.155	45.435	38.227	27.104	40.461	23.233	16.265	50.249	27.036	59.842	31.434	40.221	34.462	45.936	32.871	44.055	25.906	74.109	38.062	17.496	9.691	15.654	41.242	13.928	16.582	19.76	14.558	17.422	33.238	20.268	25.13	20.38	11.3	22.13	12.194
454.67	71.686	40.158	45.433	38.226	27.109	40.462	23.232	16.269	50.241	27.037	59.835	31.438	40.207	34.459	45.933	32.854	44.044	25.905	74.096	38.051	17.503	9.697	15.663	41.25	13.935	16.589	19.767	14.567	17.428	33.245	20.269	25.132	20.399	11.305	22.129	12.199
454.87	71.665	40.152	45.42	38.222	27.106	40.461	23.24	16.274	50.238	27.034	59.825	31.44	40.203	34.448	45.928	32.854	44.036	25.896	74.077	38.051	17.512	9.698	15.673	41.249	13.942	16.594	19.773	14.572	17.433	33.242	20.282	25.137	20.414	11.313	22.134	12.207
455.08	71.655	40.153	45.418	38.225	27.105	40.463	23.247	16.277	50.233	27.036	59.829	31.43	40.19	34.445	45.909	32.852	44.012	25.89	74.063	38.037	17.519	9.708	15.682	41.246	13.951	16.602	19.784	14.576	17.44	33.249	20.277	25.141	20.426	11.317	22.146	12.218
455.28	71.645	40.14	45.416	38.215	27.107	40.46	23.251	16.281	50.234	27.032	59.821	31.425	40.171	34.451	45.9	32.845	44.003	25.886	74.052	38.029	17.525	9.712	15.69	41.244	13.958	16.613	19.792	14.583	17.444	33.25	20.281	25.147	20.442	11.322	22.153	12.226
455.49	71.642	40.137	45.409	38.206	27.112	40.452	23.254	16.285	50.228	27.035	59.819	31.431	40.159	34.454	45.891	32.849	44.003	25.891	74.038	38.031	17.532	9.718	15.7	41.245	13.963	16.618	19.794	14.585	17.45	33.256	20.284	25.153	20.454	11.326	22.155	12.233
455.69	71.632	40.137	45.406	38.203	27.113	40.449	23.252	16.287	50.219	27.031	59.822	31.425	40.153	34.444	45.874	32.836	43.979	25.878	74.015	38.015	17.536	9.722	15.702	41.239	13.969	16.624	19.798	14.589	17.455	33.253	20.28	25.142	20.463	11.333	22.153	12.235
455.9	71.63	40.137	45.401	38.197	27.112	40.447	23.256	16.298	50.217	27.033	59.823	31.426	40.14	34.437	45.869	32.833	43.982	25.879	74.008	38.008	17.54	9.727	15.709	41.239	13.968	16.63	19.802	14.599	17.465	33.255	20.289	25.146	20.472	11.339	22.161	12.239
456.1	71.625	40.131	45.391	38.197	27.116	40.444	23.26	16.301	50.226	27.031	59.828	31.431	40.123	34.426	45.861	32.833	43.973	25.868	73.991	37.998	17.546	9.735	15.714	41.238	13.973	16.635	19.808	14.604	17.472	33.254	20.281	25.152	20.48	11.349	22.161	12.242
456.31	71.608	40.125	45.386	38.192	27.114	40.438	23.251	16.299	50.219	27.026	59.827	31.426	40.11	34.418	45.845	32.817	43.954	25.855	73.98	37.984	17.547	9.733	15.719	41.236	13.973	16.63	19.807	14.601	17.47	33.249	20.278	25.146	20.482	11.349	22.159	12.239
456.51	71.603	40.119	45.382	38.191	27.117	40.435	23.251	16.3	50.218	27.023	59.818	31.419	40.101	34.413	45.817	32.804	43.944	25.844	73.974	37.974	17.554	9.739	15.72	41.237	13.978	16.632	19.809	14.608	17.475	33.249	20.269	25.136	20.496	11.348	22.159	12.239
456.72	71.595	40.123	45.378	38.19	27.119	40.435	23.258	16.301	50.216	27.024	59.814	31.404	40.098	34.399	45.808	32.791	43.943	25.84	73.958	37.961	17.559	9.74	15.727	41.236	13.984	16.632	19.814	14.614	17.479	33.254	20.268	25.129	20.517	11.359	22.164	12.243
456.92	71.585	40.117	45.373	38.182	27.122	40.434	23.256	16.302	50.209	27.028	59.807	31.397	40.09	34.403	45.797	32.783	43.938	25.839	73.951	37.947	17.563	9.737	15.733	41.242	13.987	16.637	19.823	14.612	17.483	33.261	20.271	25.13	20.52	11.364	22.164	12.245
457.13	71.572	40.11	45.36	38.179	27.122	40.437	23.259	16.303	50.201	27.02	59.8	31.392	40.084	34.407	45.797	32.768	43.938	25.835	73.936	37.942	17.563	9.734	15.737	41.241	13.987	16.637	19.824	14.612	17.478	33.256	20.271	25.133	20.523	11.365	22.158	12.241
457.33	71.562	40.107	45.351	38.171	27.123	40.437	23.259	16.302	50.192	27.011	59.785	31.388	40.071	34.398	45.796	32.758	43.922	25.821	73.92	37.932	17.571	9.739	15.743	41.241	13.986	16.639	19.825	14.614	17.484	33.256	20.265	25.125	20.531	11.371	22.162	12.243
457.54	71.556	40.1	45.345	38.168	27.129	40.438	23.258	16.309	50.186	27.008	59.781	31.387	40.061	34.392	45.779	32.749	43.903	25.812	73.902	37.922	17.576	9.744	15.752	41.238	13.994	16.646	19.83	14.623	17.49	33.261	20.27	25.123	20.546	11.376	22.167	12.25
457.74	71.551	40.092	45.336	38.164	27.131	40.442	23.262	16.312	50.191	27.013	59.773	31.38	40.047	34.384	45.766	32.726	43.883	25.801	73.888	37.904	17.578	9.745	15.754	41.241	14.001	16.649	19.839	14.635	17.497	33.266	20.273	25.119	20.557	11.379	22.166	12.247
457.95	71.541	40.087	45.327	38.155	27.128	40.429	23.254	16.312	50.182	27.004	59.769	31.366	40.045	34.383	45.745	32.715	43.883	25.788	73.868	37.898	17.582	9.746	15.754	41.234	13.998	16.651	19.839	14.641	17.495	33.258	20.268	25.113	20.566	11.378	22.168	12.241
458.15	71.529	40.078	45.314	38.148	27.127	40.425	23.256	16.309	50.168	27	59.768	31.367	40.03	34.379	45.739	32.715	43.879	25.78	73.863	37.893	17.583	9.749	15.754	41.231	14.004	16.652	19.844	14.643	17.497	33.26	20.268	25.113	20.575	11.383	22.166	12.245
458.36	71.515	40.08	45.308	38.141	27.132	40.419	23.26	16.311	50.165	27.001	59.757	31.362	40.015	34.369	45.717	32.703	43.862	25.77	73.863	37.885	17.595	9.757	15.759	41.229	14.007	16.657	19.856	14.651	17.505	33.262	20.266	25.113	20.584	11.394	22.171	12.249
458.56	71.506	40.081	45.302	38.139	27.134	40.411	23.262	16.311	50.168	26.998	59.747	31.37	40.003	34.37	45.711	32.707	43.852	25.768	73.849	37.876	17.604	9.764	15.77	41.224	14.011	16.661	19.858	14.649	17.503	33.258	20.272	25.113	20.596	11.402	22.176	12.254
458.76	71.496	40.076	45.291	38.134	27.134	40.401	23.266	16.32	50.165	26.997	59.74	31.363	39.989	34.369	45.694	32.698	43.846	25.756	73.836	37.87	17.609	9.766	15.775	41.227	14.014	16.665	19.865	14.655	17.505	33.254	20.273	25.125	20.605	11.405	22.18	12.26
458.97	71.482	40.079	45.285	38.125	27.136	40.394	23.265	16.321	50.162	26.991	59.734	31.362	39.979	34.359	45.681	32.69	43.83	25.745	73.819	37.858	17.611	9.767	15.778	41.227	14.018	16.664	19.868	14.657	17.508	33.256	20.264	25.119	20.613	11.406	22.174	12.264
459.17	71.457	40.077	45.281	38.122	27.134	40.394	23.268	16.325	50.15	26.988	59.723	31.36	39.966	34.347	45.672	32.68	43.818	25.741	73.818	37.847	17.614	9.774	15.784	41.23	14.022	16.668	19.876	14.665	17.515	33.258	20.263	25.116	20.628	11.413	22.173	12.269
459.38	71.455	40.069	45.275	38.117	27.137	40.389	23.269	16.324	50.145	26.981	59.724	31.363	39.96	34.344	45.658	32.679	43.816	25.73	73.795	37.839	17.624	9.777	15.787	41.234	14.026	16.668	19.878	14.669	17.516	33.261	20.265	25.117	20.633	11.417	22.169	12.269
459.58	71.445	40.064	45.269	38.117	27.142	40.383	23.265	16.324	50.147	26.975	59.728	31.369	39.955	34.344	45.637	32.671	43.807	25.723	73.779	37.826	17.626	9.778	15.791	41.234	14.03	16.669	19.877	14.668	17.517	33.257	20.267	25.111	20.64	11.42	22.171	12.262
459.79	71.441	40.06	45.263	38.111	27.147	40.38	23.264	16.33	50.14	26.974	59.714	31.376	39.946	34.336	45.618	32.661	43.798	25.712	73.767	37.814	17.633	9.782	15.793	41.232	14.031	16.671	19.875	14.667	17.52	33.253	20.274	25.105	20.648	11.426	22.172	12.264
459.99	71.431	40.054	45.25	38.105	27.152	40.379	23.273	16.338	50.145	26.974	59.7	31.376	39.932	34.331	45.601	32.661	43.795	25.703	73.735	37.806	17.636	9.79	15.806	41.229	14.037	16.679	19.884	14.674	17.534	33.255	20.268	25.104	20.659	11.441	22.175	12.271
460.2	71.419	40.047	45.245	38.104	27.156	40.376	23.273	16.335	50.14	26.976	59.695	31.382	39.92	34.328	45.584	32.656	43.783	25.698	73.723	37.808	17.637	9.797	15.816	41.228	14.041	16.683	19.883	14.684	17.535	33.265	20.272	25.113	20.671	11.448	22.177	12.281
460.4	71.415	40.046	45.244	38.1	27.158	40.375	23.277	16.333	50.139	26.978	59.69	31.39	39.914	34.324	45.577	32.646	43.776	25.698	73.709	37.793	17.637	9.801	15.819	41.217	14.043	16.682	19.887	14.684	17.539	33.262	20.272	25.109	20.68	11.448	22.179	12.284
460.61	71.399	40.045	45.238	38.097	27.169	40.37	23.279	16.341	50.134	26.973	59.688	31.397	39.912	34.323	45.57	32.636	43.767	25.693	73.694	37.788	17.649	9.811	15.828	41.222	14.049	16.691	19.894	14.692	17.549	33.264	20.269	25.108	20.696	11.456	22.187	12.286
460.81	71.395	40.036	45.232	38.086	27.175	40.369	23.275	16.344	50.127	26.971	59.684	31.397	39.895	34.314	45.562	32.629	43.768	25.676	73.693	37.782	17.656	9.818	15.835	41.22	14.052	16.688	19.897	14.7	17.555	33.265	20.265	25.098	20.708	11.46	22.188	12.288
461.01	71.387	40.023	45.219	38.083	27.173	40.365	23.269	16.345	50.113	26.964	59.689	31.384	39.877	34.309	45.547	32.619	43.752	25.661	73.684	37.763	17.658	9.814	15.833	41.215	14.048	16.681	19.894	14.697	17.55	33.259	20.252	25.088	20.712	11.458	22.183	12.284
461.22	71.379	40.011	45.225	38.074	27.176	40.358	23.272	16.346	50.113	26.958	59.687	31.375	39.864	34.3	45.526	32.601	43.744	25.654	73.669	37.753	17.663	9.817	15.838	41.211	14.052	16.682	19.895	14.699	17.552	33.258	20.259	25.09	20.719	11.46	22.182	12.286
461.42	71.37	40.001	45.225	38.069	27.174	40.363	23.269	16.339	50.103	26.949	59.669	31.376	39.855	34.296	45.512	32.594	43.733	25.645	73.656	37.737	17.661	9.816	15.837	41.208	14.055	16.677	19.898	14.697	17.548	33.248	20.258	25.084	20.721	11.464	22.178	12.281
461.63	71.362	40.001	45.216	38.073	27.184	40.367	23.272	16.345	50.099	26.954	59.656	31.38	39.845	34.298	45.504	32.594	43.728	25.635	73.642	37.732	17.669	9.822	15.851	41.214	14.065	16.685	19.91	14.707	17.559	33.254	20.253	25.079	20.737	11.469	22.179	12.289
461.83	71.354	39.996	45.211	38.065	27.179	40.353	23.272	16.346	50.094	26.948	59.646	31.378	39.826	34.286	45.484	32.579	43.727	25.626	73.608	37.721	17.671	9.823	15.857	41.213	14.065	16.69	19.914	14.714	17.563	33.256	20.249	25.083	20.745	11.475	22.175	12.285
462.04	71.346	39.992	45.211	38.054	27.184	40.356	23.273	16.35	50.091	26.943	59.657	31.386	39.812	34.277	45.473	32.576	43.726	25.625	73.589	37.714	17.674	9.829	15.866	41.209	14.072	16.692	19.922	14.718	17.561	33.251	20.25	25.088	20.756	11.476	22.175	12.289
462.24	71.348	39.987	45.212	38.051	27.183	40.351	23.276	16.351	50.088	26.948	59.643	31.38	39.8	34.281	45.46	32.562	43.714	25.618	73.565	37.706	17.679	9.832	15.873	41.212	14.078	16.697	19.925	14.721	17.564	33.25	20.258	25.074	20.769	11.481	22.176	12.294
462.45	71.336	39.988	45.205	38.052	27.185	40.351	23.281	16.351	50.081	26.952	59.634	31.377	39.791	34.266	45.436	32.547	43.702	25.602	73.544	37.694	17.687	9.835	15.883	41.216	14.082	16.706	19.932	14.729	17.566	33.25	20.252	25.074	20.78	11.488	22.178	12.306
462.65	71.33	39.99	45.197	38.047	27.192	40.349	23.285	16.356	50.078	26.947	59.637	31.369	39.776	34.262	45.422	32.546	43.672	25.589	73.53	37.685	17.695	9.84	15.888	41.214	14.091	16.715	19.939	14.738	17.577	33.259	20.255	25.066	20.799	11.498	22.186	12.312
462.85	71.321	39.986	45.189	38.036	27.186	40.348	23.279	16.355	50.064	26.944	59.635	31.365	39.77	34.263	45.412	32.541	43.657	25.578	73.514	37.673	17.697	9.844	15.892	41.216	14.093	16.718	19.939	14.737	17.581	33.254	20.256	25.066	20.81	11.499	22.178	12.31
463.06	71.318	39.984	45.184	38.034	27.189	40.342	23.283	16.357	50.058	26.941	59.635	31.356	39.765	34.257	45.394	32.54	43.659	25.573	73.506	37.668	17.701	9.85	15.898	41.221	14.095	16.726	19.943	14.744	17.584	33.253	20.262	25.072	20.815	11.507	22.179	12.312
463.26	71.315	39.979	45.181	38.033	27.195	40.34	23.289	16.364	50.058	26.942	59.64	31.359	39.759	34.246	45.382	32.528	43.645	25.569	73.48	37.653	17.709	9.854	15.906	41.227	14.103	16.734	19.952	14.752	17.586	33.255	20.263	25.072	20.828	11.515	22.183	12.318
463.47	71.314	39.976	45.172	38.029	27.197	40.339	23.29	16.368	50.06	26.939	59.631	31.361	39.756	34.236	45.369	32.516	43.626	25.562	73.445	37.639	17.713	9.858	15.91	41.229	14.106	16.738	19.952	14.756	17.592	33.247	20.261	25.071	20.836	11.519	22.186	12.316
463.67	71.311	39.973	45.162	38.028	27.199	40.333	23.289	16.368	50.053	26.934	59.616	31.36	39.743	34.224	45.36	32.503	43.61	25.552	73.421	37.623	17.719	9.863	15.913	41.224	14.108	16.738	19.954	14.757	17.596	33.242	20.255	25.063	20.847	11.524	22.186	12.321
463.88	71.304	39.968	45.157	38.028	27.2	40.322	23.292	16.373	50.045	26.931	59.605	31.356	39.737	34.224	45.35	32.488	43.597	25.54	73.413	37.613	17.726	9.872	15.919	41.223	14.112	16.749	19.961	14.764	17.599	33.238	20.253	25.071	20.86	11.529	22.185	12.325
464.08	71.293	39.971	45.151	38.022	27.2	40.319	23.296	16.376	50.04	26.932	59.604	31.354	39.716	34.224	45.344	32.481	43.591	25.535	73.394	37.605	17.738	9.88	15.927	41.224	14.121	16.757	19.968	14.773	17.605	33.241	20.248	25.071	20.873	11.536	22.189	12.333
464.28	71.281	39.966	45.136	38.015	27.204	40.32	23.296	16.378	50.03	26.923	59.587	31.359	39.706	34.213	45.327	32.481	43.575	25.529	73.379	37.59	17.745	9.885	15.936	41.224	14.124	16.761	19.971	14.779	17.607	33.238	20.244	25.065	20.888	11.542	22.193	12.336
464.49	71.271	39.959	45.133	38.002	27.199	40.317	23.296	16.377	50.023	26.916	59.576	31.357	39.7	34.216	45.32	32.479	43.575	25.516	73.365	37.581	17.748	9.887	15.94	41.216	14.121	16.763	19.972	14.778	17.605	33.232	20.246	25.066	20.891	11.541	22.19	12.334
464.69	71.267	39.948	45.131	37.997	27.198	40.307	23.294	16.373	50.016	26.909	59.579	31.347	39.692	34.215	45.313	32.47	43.562	25.51	73.336	37.575	17.751	9.888	15.941	41.211	14.121	16.765	19.978	14.776	17.608	33.231	20.243	25.065	20.9	11.541	22.184	12.337
464.9	71.256	39.947	45.125	37.988	27.197	40.306	23.298	16.377	50.017	26.91	59.58	31.345	39.685	34.215	45.307	32.462	43.548	25.502	73.31	37.565	17.754	9.892	15.951	41.211	14.127	16.768	19.983	14.784	17.614	33.229	20.239	25.068	20.914	11.547	22.188	12.339
465.1	71.246	39.937	45.112	37.976	27.195	40.293	23.298	16.374	50.002	26.893	59.592	31.343	39.682	34.214	45.302	32.451	43.543	25.502	73.291	37.547	17.757	9.889	15.953	41.195	14.122	16.765	19.979	14.784	17.607	33.217	20.248	25.067	20.918	11.544	22.181	12.336
465.31	71.229	39.921	45.102	37.96	27.188	40.279	23.283	16.36	49.973	26.873	59.598	31.344	39.678	34.207	45.29	32.438	43.531	25.488	73.268	37.528	17.752	9.882	15.955	41.187	14.111	16.748	19.968	14.773	17.595	33.202	20.253	25.066	20.915	11.538	22.171	12.324
465.51	71.22	39.893	45.083	37.942	27.176	40.249	23.264	16.339	49.938	26.831	59.602	31.336	39.665	34.204	45.276	32.434	43.51	25.473	73.269	37.512	17.749	9.862	15.941	41.175	14.086	16.72	19.947	14.755	17.579	33.181	20.253	25.057	20.904	11.52	22.148	12.301
465.71	71.225	39.865	45.069	37.927	27.168	40.224	23.247	16.33	49.889	26.794	59.603	31.325	39.659	34.203	45.249	32.426	43.486	25.468	73.274	37.507	17.757	9.844	15.932	41.169	14.06	16.696	19.934	14.741	17.564	33.166	20.253	25.063	20.902	11.511	22.139	12.283
465.92	71.209	39.839	45.047	37.906	27.153	40.2	23.227	16.313	49.839	26.761	59.602	31.326	39.651	34.2	45.231	32.424	43.473	25.453	73.282	37.48	17.75	9.825	15.923	41.155	14.038	16.669	19.911	14.725	17.544	33.142	20.25	25.054	20.896	11.497	22.12	12.267
466.12	71.181	39.829	45.033	37.892	27.141	40.188	23.214	16.307	49.808	26.74	59.6	31.33	39.633	34.205	45.207	32.405	43.463	25.451	73.274	37.476	17.751	9.812	15.916	41.142	14.024	16.648	19.897	14.712	17.525	33.123	20.251	25.052	20.898	11.49	22.107	12.258
466.33	71.16	39.818	45.02	37.882	27.131	40.169	23.2	16.301	49.788	26.715	59.599	31.328	39.625	34.203	45.194	32.395	43.45	25.439	73.252	37.464	17.754	9.801	15.915	41.128	14.015	16.638	19.892	14.707	17.517	33.105	20.249	25.049	20.896	11.483	22.101	12.249
466.53	71.131	39.81	45.004	37.876	27.125	40.15	23.193	16.298	49.773	26.698	59.605	31.323	39.619	34.198	45.188	32.389	43.443	25.44	73.237	37.457	17.755	9.799	15.91	41.117	14.007	16.633	19.891	14.708	17.514	33.091	20.245	25.039	20.896	11.479	22.095	12.24
466.73	71.099	39.802	44.994	37.867	27.119	40.129	23.182	16.292	49.756	26.686	59.596	31.328	39.611	34.189	45.177	32.38	43.434	25.434	73.231	37.454	17.76	9.795	15.913	41.112	14.003	16.627	19.883	14.702	17.509	33.074	20.244	25.048	20.905	11.479	22.089	12.239
466.94	71.08	39.79	44.985	37.856	27.115	40.125	23.183	16.29	49.738	26.673	59.607	31.321	39.6	34.176	45.165	32.373	43.429	25.426	73.227	37.437	17.764	9.794	15.915	41.097	13.995	16.616	19.872	14.703	17.505	33.072	20.247	25.045	20.908	11.479	22.083	12.24
467.14	71.054	39.781	44.969	37.85	27.113	40.115	23.172	16.287	49.719	26.658	59.606	31.322	39.595	34.181	45.15	32.361	43.424	25.417	73.23	37.42	17.761	9.791	15.914	41.083	13.992	16.612	19.874	14.703	17.504	33.061	20.252	25.033	20.91	11.481	22.076	12.235
467.35	71.031	39.766	44.957	37.842	27.11	40.104	23.17	16.284	49.702	26.653	59.588	31.32	39.582	34.183	45.14	32.344	43.399	25.412	73.215	37.412	17.761	9.794	15.918	41.08	13.991	16.609	19.869	14.705	17.504	33.053	20.25	25.033	20.915	11.482	22.075	12.234
467.55	71.017	39.763	44.944	37.834	27.107	40.09	23.166	16.289	49.691	26.653	59.599	31.316	39.572	34.17	45.121	32.332	43.382	25.405	73.21	37.407	17.762	9.795	15.919	41.074	13.99	16.605	19.871	14.703	17.507	33.05	20.259	25.035	20.927	11.484	22.069	12.234
467.76	71.012	39.756	44.931	37.825	27.108	40.087	23.162	16.288	49.684	26.646	59.59	31.318	39.557	34.163	45.112	32.327	43.374	25.392	73.193	37.399	17.769	9.796	15.922	41.07	13.986	16.602	19.871	14.701	17.505	33.051	20.258	25.033	20.935	11.481	22.065	12.232
467.96	71.004	39.751	44.919	37.822	27.102	40.088	23.165	16.29	49.681	26.641	59.586	31.315	39.545	34.158	45.104	32.321	43.368	25.387	73.193	37.383	17.773	9.802	15.924	41.072	13.986	16.601	19.871	14.706	17.508	33.048	20.266	25.034	20.94	11.484	22.067	12.239
468.16	70.992	39.75	44.91	37.815	27.104	40.09	23.166	16.294	49.673	26.639	59.588	31.305	39.527	34.152	45.091	32.312	43.354	25.378	73.182	37.372	17.781	9.809	15.932	41.076	13.992	16.606	19.878	14.714	17.51	33.048	20.264	25.031	20.953	11.49	22.069	12.241
468.37	70.986	39.739	44.913	37.816	27.107	40.09	23.171	16.292	49.672	26.634	59.586	31.305	39.516	34.153	45.087	32.31	43.351	25.379	73.176	37.361	17.781	9.813	15.935	41.073	13.995	16.609	19.88	14.723	17.514	33.045	20.262	25.031	20.963	11.493	22.07	12.241
468.57	70.983	39.739	44.909	37.809	27.101	40.079	23.166	16.288	49.666	26.627	59.592	31.306	39.507	34.145	45.075	32.302	43.333	25.365	73.162	37.355	17.78	9.81	15.933	41.074	13.994	16.607	19.876	14.725	17.515	33.04	20.256	25.022	20.968	11.492	22.066	12.24
468.78	70.978	39.737	44.902	37.804	27.105	40.074	23.169	16.291	49.663	26.624	59.585	31.307	39.494	34.134	45.059	32.29	43.319	25.355	73.149	37.345	17.788	9.817	15.939	41.071	13.997	16.61	19.882	14.726	17.523	33.036	20.254	25.027	20.976	11.498	22.069	12.244
468.98	70.976	39.733	44.898	37.8	27.111	40.075	23.175	16.295	49.657	26.626	59.586	31.307	39.487	34.126	45.05	32.276	43.301	25.358	73.143	37.333	17.789	9.826	15.945	41.068	14.004	16.61	19.889	14.73	17.531	33.033	20.246	25.016	20.986	11.508	22.068	12.249
469.18	70.966	39.73	44.898	37.792	27.111	40.067	23.174	16.296	49.654	26.62	59.6	31.303	39.475	34.119	45.045	32.267	43.292	25.35	73.136	37.325	17.791	9.831	15.944	41.061	14.007	16.613	19.888	14.726	17.531	33.028	20.244	25.02	20.993	11.507	22.068	12.252
469.39	70.963	39.719	44.89	37.793	27.118	40.063	23.169	16.296	49.65	26.609	59.601	31.301	39.463	34.114	45.035	32.26	43.284	25.332	73.121	37.317	17.791	9.831	15.946	41.058	14.007	16.611	19.888	14.727	17.53	33.024	20.241	25.005	21.001	11.507	22.064	12.251
469.59	70.956	39.717	44.882	37.783	27.117	40.063	23.171	16.298	49.649	26.601	59.6	31.306	39.456	34.104	45.031	32.25	43.272	25.327	73.101	37.307	17.793	9.837	15.95	41.053	14.008	16.617	19.89	14.736	17.532	33.028	20.241	25.01	21.012	11.507	22.067	12.253
469.79	70.943	39.708	44.877	37.782	27.114	40.058	23.167	16.304	49.65	26.6	59.596	31.302	39.447	34.108	45.017	32.241	43.265	25.324	73.085	37.298	17.801	9.84	15.953	41.053	14.012	16.618	19.894	14.741	17.533	33.031	20.238	25.008	21.021	11.509	22.068	12.262
470	70.936	39.702	44.869	37.776	27.108	40.056	23.169	16.303	49.65	26.596	59.593	31.307	39.443	34.108	45.009	32.231	43.254	25.324	73.089	37.29	17.804	9.842	15.957	41.052	14.013	16.619	19.894	14.742	17.526	33.027	20.242	25.008	21.033	11.509	22.065	12.263
470.2	70.931	39.695	44.865	37.771	27.106	40.055	23.173	16.304	49.639	26.592	59.597	31.298	39.445	34.099	45.006	32.228	43.254	25.313	73.077	37.278	17.808	9.844	15.964	41.043	14.013	16.619	19.901	14.746	17.53	33.024	20.243	25.004	21.035	11.508	22.061	12.268
470.41	70.924	39.688	44.861	37.768	27.105	40.054	23.183	16.308	49.637	26.594	59.593	31.297	39.434	34.094	44.999	32.218	43.25	25.311	73.069	37.267	17.814	9.851	15.972	41.043	14.019	16.621	19.908	14.751	17.534	33.027	20.238	25.007	21.044	11.522	22.065	12.269
470.61	70.919	39.692	44.866	37.764	27.106	40.049	23.181	16.308	49.639	26.595	59.585	31.3	39.418	34.091	44.993	32.204	43.234	25.309	73.056	37.259	17.816	9.856	15.978	41.039	14.023	16.627	19.91	14.758	17.542	33.026	20.236	25.007	21.057	11.523	22.066	12.273
470.81	70.913	39.692	44.853	37.761	27.107	40.049	23.177	16.307	49.636	26.591	59.582	31.296	39.411	34.084	44.992	32.198	43.221	25.306	73.045	37.247	17.82	9.858	15.987	41.037	14.023	16.628	19.911	14.757	17.541	33.028	20.232	25.007	21.064	11.527	22.064	12.272
471.02	70.903	39.686	44.841	37.754	27.106	40.046	23.176	16.305	49.621	26.576	59.576	31.291	39.405	34.085	44.968	32.193	43.211	25.298	73.04	37.236	17.822	9.855	15.985	41.031	14.018	16.625	19.91	14.753	17.537	33.022	20.228	25.01	21.07	11.524	22.059	12.269
471.22	70.907	39.683	44.833	37.746	27.108	40.046	23.171	16.308	49.623	26.574	59.574	31.291	39.398	34.083	44.955	32.185	43.202	25.288	73.03	37.226	17.823	9.859	15.991	41.031	14.022	16.625	19.909	14.755	17.536	33.021	20.226	25.01	21.079	11.528	22.06	12.269
471.43	70.899	39.676	44.823	37.746	27.108	40.047	23.167	16.308	49.62	26.573	59.57	31.294	39.384	34.08	44.941	32.185	43.189	25.275	73.033	37.206	17.819	9.861	15.996	41.033	14.024	16.63	19.918	14.757	17.54	33.024	20.231	25.007	21.088	11.528	22.058	12.273
471.63	70.892	39.669	44.82	37.742	27.107	40.043	23.168	16.308	49.612	26.565	59.571	31.298	39.379	34.074	44.923	32.18	43.179	25.268	73.015	37.192	17.822	9.863	16.002	41.036	14.024	16.627	19.922	14.754	17.545	33.021	20.229	25.006	21.094	11.528	22.056	12.273
471.83	70.881	39.662	44.819	37.74	27.103	40.032	23.162	16.303	49.604	26.557	59.567	31.297	39.368	34.073	44.912	32.171	43.174	25.248	73.007	37.177	17.824	9.866	16	41.034	14.023	16.622	19.922	14.753	17.54	33.018	20.225	25.002	21.104	11.528	22.05	12.274
472.04	70.865	39.659	44.817	37.731	27.102	40.028	23.162	16.305	49.603	26.556	59.557	31.291	39.356	34.067	44.899	32.163	43.169	25.242	73.007	37.171	17.826	9.869	16.002	41.035	14.028	16.623	19.922	14.758	17.544	33.018	20.218	24.994	21.111	11.535	22.051	12.278
472.24	70.855	39.659	44.818	37.727	27.104	40.029	23.166	16.307	49.604	26.556	59.557	31.294	39.351	34.072	44.891	32.154	43.163	25.237	72.997	37.167	17.833	9.876	16.008	41.038	14.039	16.627	19.931	14.765	17.553	33.02	20.217	24.987	21.123	11.541	22.052	12.281
472.44	70.846	39.655	44.813	37.727	27.101	40.032	23.162	16.307	49.599	26.554	59.551	31.29	39.349	34.065	44.875	32.144	43.154	25.232	72.992	37.153	17.834	9.875	16.01	41.042	14.041	16.63	19.934	14.766	17.556	33.022	20.215	24.985	21.128	11.544	22.05	12.281
472.65	70.834	39.652	44.805	37.717	27.1	40.031	23.158	16.307	49.594	26.543	59.545	31.292	39.344	34.06	44.861	32.139	43.144	25.228	72.983	37.135	17.839	9.879	16.016	41.037	14.043	16.633	19.935	14.767	17.557	33.016	20.212	24.985	21.138	11.547	22.05	12.281
472.85	70.82	39.648	44.803	37.71	27.103	40.023	23.158	16.307	49.589	26.538	59.532	31.285	39.338	34.05	44.846	32.127	43.134	25.216	72.974	37.132	17.841	9.883	16.019	41.033	14.046	16.639	19.937	14.768	17.555	33.013	20.212	24.99	21.142	11.548	22.05	12.285
473.05	70.824	39.647	44.797	37.707	27.107	40.018	23.159	16.309	49.582	26.542	59.527	31.282	39.33	34.045	44.836	32.121	43.139	25.212	72.954	37.123	17.841	9.887	16.022	41.032	14.047	16.644	19.943	14.776	17.561	33.019	20.215	24.993	21.156	11.556	22.048	12.293
473.26	70.818	39.64	44.781	37.7	27.107	40.013	23.158	16.313	49.579	26.536	59.523	31.28	39.321	34.047	44.819	32.114	43.138	25.205	72.95	37.109	17.843	9.887	16.023	41.035	14.052	16.644	19.944	14.778	17.564	33.017	20.219	24.993	21.166	11.559	22.051	12.295
473.46	70.811	39.636	44.777	37.701	27.101	40.005	23.152	16.31	49.567	26.526	59.525	31.27	39.307	34.042	44.798	32.101	43.124	25.189	72.94	37.099	17.844	9.884	16.026	41.031	14.045	16.635	19.941	14.774	17.563	33.009	20.209	24.985	21.167	11.558	22.047	12.293
473.67	70.799	39.629	44.767	37.702	27.101	39.998	23.145	16.311	49.562	26.52	59.523	31.264	39.299	34.034	44.785	32.089	43.117	25.182	72.932	37.093	17.846	9.889	16.026	41.026	14.049	16.638	19.942	14.779	17.569	33.009	20.205	24.985	21.174	11.556	22.043	12.29
473.87	70.783	39.629	44.76	37.691	27.1	39.995	23.142	16.307	49.553	26.515	59.522	31.261	39.292	34.038	44.777	32.081	43.108	25.179	72.935	37.085	17.847	9.884	16.025	41.027	14.045	16.636	19.947	14.78	17.568	33.006	20.202	24.989	21.178	11.555	22.036	12.29
474.07	70.773	39.621	44.755	37.689	27.101	39.992	23.14	16.306	49.544	26.506	59.534	31.265	39.285	34.039	44.763	32.074	43.108	25.169	72.931	37.072	17.851	9.885	16.027	41.019	14.042	16.636	19.944	14.78	17.562	33.001	20.198	24.987	21.183	11.553	22.031	12.29
474.28	70.776	39.619	44.751	37.681	27.103	39.99	23.142	16.304	49.533	26.505	59.535	31.265	39.275	34.034	44.762	32.067	43.096	25.165	72.921	37.059	17.854	9.888	16.032	41.017	14.046	16.635	19.943	14.781	17.558	33.003	20.201	24.988	21.19	11.558	22.031	12.287
474.48	70.764	39.615	44.747	37.68	27.107	39.987	23.141	16.308	49.536	26.504	59.53	31.261	39.264	34.028	44.758	32.062	43.092	25.165	72.91	37.06	17.861	9.891	16.038	41.02	14.053	16.636	19.946	14.784	17.564	33.006	20.198	24.989	21.199	11.564	22.028	12.288
474.68	70.761	39.612	44.742	37.67	27.103	39.985	23.14	16.309	49.534	26.501	59.524	31.263	39.258	34.032	44.751	32.058	43.088	25.16	72.908	37.044	17.865	9.892	16.043	41.029	14.056	16.635	19.943	14.788	17.567	33.01	20.206	24.99	21.208	11.564	22.033	12.289
474.89	70.755	39.611	44.739	37.669	27.106	39.985	23.143	16.311	49.529	26.505	59.522	31.255	39.25	34.023	44.742	32.056	43.072	25.154	72.906	37.034	17.867	9.897	16.052	41.027	14.061	16.637	19.949	14.792	17.568	33.015	20.202	24.992	21.218	11.569	22.036	12.291
475.09	70.746	39.606	44.739	37.665	27.106	39.987	23.142	16.307	49.526	26.504	59.516	31.252	39.235	34.021	44.728	32.046	43.061	25.144	72.898	37.017	17.868	9.899	16.058	41.019	14.061	16.636	19.95	14.793	17.569	33.01	20.201	24.985	21.222	11.571	22.035	12.289
475.29	70.737	39.602	44.736	37.663	27.11	39.988	23.134	16.31	49.525	26.5	59.514	31.245	39.235	34.019	44.718	32.043	43.048	25.141	72.894	37.008	17.876	9.901	16.061	41.019	14.069	16.643	19.951	14.797	17.572	33.005	20.211	24.982	21.234	11.58	22.038	12.296
475.5	70.732	39.601	44.728	37.655	27.114	39.985	23.136	16.314	49.518	26.503	59.511	31.248	39.223	34.006	44.709	32.038	43.04	25.132	72.888	36.994	17.883	9.909	16.067	41.022	14.074	16.651	19.959	14.8	17.581	33.003	20.206	24.984	21.245	11.589	22.04	12.304
475.7	70.726	39.6	44.719	37.655	27.117	39.984	23.137	16.317	49.515	26.499	59.503	31.254	39.216	33.999	44.7	32.038	43.037	25.126	72.878	36.982	17.885	9.913	16.072	41.021	14.078	16.651	19.96	14.805	17.579	33.004	20.21	24.988	21.253	11.592	22.039	12.305
475.9	70.726	39.594	44.717	37.648	27.117	39.981	23.144	16.315	49.514	26.494	59.512	31.254	39.208	33.991	44.684	32.031	43.027	25.11	72.876	36.967	17.89	9.913	16.074	41.016	14.073	16.651	19.955	14.803	17.575	32.996	20.206	24.989	21.263	11.591	22.039	12.303
476.11	70.722	39.588	44.708	37.642	27.118	39.976	23.148	16.319	49.509	26.491	59.515	31.256	39.197	33.986	44.678	32.028	43.018	25.106	72.868	36.958	17.896	9.917	16.079	41.016	14.076	16.65	19.954	14.806	17.574	32.993	20.214	24.992	21.273	11.593	22.034	12.303
476.31	70.715	39.588	44.71	37.637	27.119	39.978	23.148	16.324	49.507	26.491	59.506	31.255	39.187	33.987	44.674	32.023	43.014	25.099	72.859	36.953	17.902	9.919	16.085	41.01	14.077	16.655	19.959	14.814	17.577	32.998	20.217	24.998	21.284	11.601	22.036	12.304
476.51	70.708	39.579	44.703	37.632	27.115	39.971	23.148	16.326	49.505	26.484	59.504	31.261	39.171	33.971	44.662	32.014	43.006	25.09	72.845	36.937	17.904	9.921	16.089	41.001	14.075	16.658	19.958	14.816	17.578	32.996	20.213	25.001	21.286	11.604	22.03	12.304
476.72	70.702	39.572	44.692	37.622	27.115	39.965	23.144	16.327	49.498	26.475	59.499	31.258	39.163	33.97	44.657	32.009	43.004	25.084	72.84	36.924	17.905	9.92	16.093	40.997	14.074	16.654	19.954	14.812	17.577	32.985	20.212	24.998	21.288	11.601	22.028	12.299
476.92	70.699	39.567	44.684	37.618	27.113	39.964	23.142	16.326	49.494	26.468	59.5	31.26	39.158	33.964	44.649	32	42.994	25.079	72.827	36.922	17.903	9.92	16.093	40.993	14.077	16.651	19.954	14.811	17.576	32.98	20.213	25.005	21.292	11.604	22.03	12.297
477.12	70.69	39.562	44.684	37.611	27.115	39.963	23.142	16.328	49.493	26.467	59.501	31.262	39.157	33.959	44.65	31.996	42.992	25.078	72.827	36.913	17.908	9.921	16.099	40.993	14.077	16.653	19.96	14.82	17.58	32.979	20.22	25.003	21.3	11.611	22.028	12.301
477.33	70.686	39.556	44.671	37.606	27.114	39.957	23.142	16.329	49.487	26.458	59.496	31.265	39.151	33.953	44.646	31.994	42.988	25.07	72.821	36.909	17.913	9.919	16.101	40.991	14.074	16.65	19.96	14.821	17.581	32.97	20.219	25.008	21.304	11.611	22.025	12.296
477.53	70.682	39.553	44.67	37.606	27.11	39.948	23.143	16.326	49.485	26.454	59.507	31.263	39.147	33.948	44.64	31.992	42.978	25.064	72.811	36.905	17.918	9.92	16.101	40.991	14.07	16.647	19.962	14.82	17.584	32.968	20.218	25.009	21.309	11.614	22.024	12.296
477.74	70.675	39.547	44.669	37.606	27.11	39.948	23.14	16.326	49.477	26.45	59.498	31.256	39.142	33.944	44.621	31.984	42.97	25.052	72.806	36.895	17.923	9.921	16.105	40.995	14.075	16.648	19.964	14.819	17.588	32.966	20.218	25.008	21.315	11.62	22.024	12.299
477.94	70.667	39.543	44.662	37.601	27.107	39.948	23.142	16.326	49.472	26.448	59.489	31.257	39.142	33.946	44.618	31.975	42.964	25.046	72.803	36.889	17.929	9.924	16.111	40.994	14.081	16.649	19.966	14.821	17.593	32.968	20.219	25.01	21.325	11.622	22.03	12.301
478.14	70.651	39.538	44.657	37.599	27.104	39.942	23.139	16.325	49.463	26.436	59.491	31.256	39.139	33.943	44.608	31.97	42.962	25.037	72.792	36.88	17.933	9.923	16.114	40.994	14.078	16.646	19.967	14.822	17.595	32.963	20.222	25.01	21.334	11.621	22.029	12.301
478.34	70.656	39.527	44.652	37.596	27.103	39.937	23.141	16.324	49.457	26.433	59.487	31.255	39.128	33.941	44.6	31.962	42.953	25.024	72.785	36.868	17.936	9.925	16.116	40.996	14.079	16.649	19.972	14.826	17.602	32.96	20.222	25.013	21.343	11.621	22.03	12.302
478.55	70.649	39.521	44.647	37.59	27.104	39.937	23.144	16.324	49.451	26.427	59.481	31.26	39.114	33.934	44.586	31.956	42.947	25.019	72.773	36.858	17.937	9.929	16.12	40.999	14.084	16.648	19.979	14.83	17.602	32.961	20.217	25.014	21.353	11.619	22.03	12.306
478.75	70.646	39.518	44.644	37.587	27.107	39.935	23.148	16.332	49.446	26.431	59.478	31.259	39.107	33.926	44.576	31.955	42.934	25.015	72.76	36.85	17.947	9.938	16.13	41.007	14.088	16.653	19.989	14.842	17.608	32.965	20.219	25.016	21.362	11.626	22.034	12.312
478.95	70.645	39.517	44.636	37.58	27.111	39.93	23.15	16.332	49.442	26.424	59.472	31.262	39.102	33.921	44.563	31.951	42.94	25.002	72.758	36.845	17.95	9.94	16.132	41.003	14.092	16.651	19.989	14.841	17.611	32.969	20.216	25.021	21.366	11.626	22.032	12.31
479.16	70.634	39.512	44.632	37.575	27.104	39.928	23.149	16.33	49.433	26.42	59.467	31.264	39.083	33.918	44.556	31.95	42.933	24.993	72.746	36.834	17.952	9.942	16.135	40.999	14.091	16.654	19.985	14.841	17.613	32.969	20.217	25.023	21.375	11.622	22.029	12.309
479.36	70.633	39.513	44.629	37.574	27.102	39.92	23.153	16.331	49.428	26.419	59.464	31.269	39.079	33.919	44.545	31.95	42.925	24.997	72.74	36.831	17.957	9.943	16.138	40.992	14.095	16.655	19.985	14.842	17.615	32.965	20.214	25.024	21.38	11.628	22.028	12.303
479.56	70.627	39.511	44.623	37.573	27.104	39.92	23.156	16.338	49.431	26.421	59.455	31.265	39.072	33.916	44.537	31.942	42.92	24.985	72.746	36.818	17.966	9.947	16.143	40.993	14.105	16.662	19.995	14.854	17.624	32.964	20.213	25.021	21.396	11.636	22.033	12.31
479.77	70.615	39.507	44.617	37.574	27.106	39.911	23.161	16.338	49.428	26.417	59.456	31.263	39.072	33.912	44.518	31.938	42.91	24.975	72.736	36.81	17.966	9.949	16.146	40.991	14.102	16.66	19.996	14.855	17.628	32.961	20.213	25.018	21.402	11.634	22.031	12.311
479.97	70.606	39.504	44.613	37.567	27.107	39.907	23.158	16.34	49.418	26.407	59.462	31.257	39.061	33.9	44.505	31.93	42.903	24.966	72.728	36.797	17.972	9.952	16.148	40.991	14.107	16.66	19.998	14.861	17.629	32.961	20.211	25.019	21.407	11.636	22.031	12.313
480.17	70.598	39.503	44.615	37.564	27.11	39.896	23.159	16.339	49.421	26.401	59.456	31.256	39.06	33.899	44.497	31.927	42.896	24.963	72.729	36.788	17.971	9.958	16.153	40.989	14.109	16.662	20	14.862	17.63	32.956	20.212	25.02	21.416	11.636	22.031	12.318
480.38	70.602	39.502	44.614	37.562	27.109	39.9	23.158	16.343	49.411	26.406	59.455	31.256	39.051	33.899	44.489	31.928	42.892	24.96	72.725	36.781	17.978	9.961	16.161	40.992	14.116	16.668	20.006	14.868	17.637	32.959	20.217	25.032	21.429	11.642	22.027	12.324
480.58	70.59	39.489	44.612	37.557	27.103	39.898	23.157	16.343	49.407	26.396	59.445	31.244	39.041	33.89	44.475	31.921	42.889	24.948	72.726	36.764	17.981	9.96	16.163	40.993	14.115	16.673	20.002	14.869	17.637	32.957	20.216	25.032	21.435	11.642	22.025	12.326
480.78	70.582	39.489	44.6	37.551	27.108	39.901	23.162	16.343	49.401	26.386	59.444	31.237	39.029	33.882	44.464	31.907	42.874	24.938	72.721	36.754	17.986	9.959	16.165	40.989	14.117	16.67	20.003	14.87	17.639	32.952	20.211	25.023	21.441	11.64	22.027	12.323
480.99	70.579	39.489	44.6	37.552	27.111	39.898	23.166	16.344	49.398	26.386	59.441	31.239	39.026	33.881	44.455	31.899	42.867	24.932	72.721	36.751	17.986	9.961	16.171	40.991	14.121	16.671	20.008	14.874	17.647	32.95	20.212	25.025	21.448	11.645	22.027	12.325
481.19	70.573	39.482	44.601	37.549	27.109	39.897	23.168	16.345	49.401	26.385	59.442	31.242	39.031	33.883	44.442	31.894	42.868	24.933	72.724	36.749	17.994	9.964	16.181	40.993	14.13	16.676	20.01	14.881	17.654	32.953	20.211	25.03	21.462	11.656	22.033	12.333
481.39	70.566	39.48	44.598	37.548	27.105	39.889	23.166	16.344	49.397	26.376	59.44	31.233	39.023	33.881	44.436	31.885	42.859	24.924	72.713	36.748	17.996	9.963	16.181	40.995	14.127	16.675	20.007	14.881	17.652	32.951	20.212	25.029	21.471	11.659	22.028	12.334
481.6	70.561	39.48	44.588	37.546	27.098	39.886	23.161	16.34	49.395	26.368	59.438	31.226	39.016	33.878	44.425	31.877	42.858	24.919	72.722	36.742	18	9.96	16.182	41.002	14.128	16.672	20.006	14.883	17.65	32.946	20.215	25.031	21.478	11.654	22.024	12.333
481.8	70.554	39.483	44.581	37.54	27.095	39.878	23.162	16.337	49.394	26.362	59.428	31.225	39.008	33.876	44.415	31.866	42.849	24.911	72.71	36.733	18.002	9.959	16.187	41	14.129	16.668	20.008	14.885	17.65	32.942	20.216	25.03	21.479	11.656	22.022	12.334
482	70.547	39.479	44.579	37.538	27.095	39.875	23.166	16.341	49.395	26.361	59.42	31.218	38.998	33.881	44.403	31.864	42.846	24.911	72.702	36.733	18.008	9.966	16.198	41.004	14.138	16.676	20.015	14.897	17.658	32.946	20.217	25.034	21.495	11.663	22.028	12.341
482.2	70.538	39.477	44.58	37.528	27.091	39.874	23.166	16.34	49.395	26.359	59.423	31.214	38.988	33.877	44.396	31.859	42.84	24.909	72.699	36.722	18.017	9.966	16.203	41.001	14.146	16.679	20.017	14.901	17.658	32.944	20.217	25.033	21.506	11.669	22.028	12.345
482.41	70.531	39.471	44.577	37.524	27.09	39.869	23.166	16.336	49.395	26.35	59.427	31.212	38.982	33.874	44.382	31.853	42.835	24.907	72.69	36.719	18.019	9.967	16.202	40.995	14.141	16.677	20.017	14.9	17.656	32.94	20.222	25.032	21.509	11.668	22.023	12.343
482.61	70.535	39.465	44.571	37.521	27.086	39.866	23.169	16.34	49.393	26.341	59.432	31.213	38.973	33.873	44.379	31.851	42.83	24.909	72.682	36.707	18.024	9.971	16.204	40.993	14.147	16.677	20.023	14.901	17.653	32.939	20.226	25.035	21.515	11.671	22.021	12.343
482.81	70.527	39.459	44.567	37.519	27.089	39.869	23.168	16.345	49.389	26.345	59.428	31.215	38.966	33.868	44.37	31.847	42.832	24.905	72.668	36.701	18.03	9.978	16.213	40.992	14.153	16.681	20.034	14.909	17.662	32.941	20.228	25.036	21.525	11.68	22.029	12.352
483.02	70.523	39.457	44.562	37.513	27.086	39.86	23.17	16.349	49.385	26.345	59.432	31.209	38.957	33.861	44.355	31.844	42.823	24.905	72.659	36.693	18.035	9.981	16.221	40.99	14.153	16.684	20.031	14.915	17.663	32.944	20.23	25.039	21.537	11.685	22.028	12.356
483.22	70.519	39.443	44.556	37.504	27.083	39.859	23.169	16.352	49.383	26.341	59.426	31.205	38.954	33.855	44.346	31.841	42.825	24.897	72.653	36.685	18.041	9.979	16.222	40.985	14.154	16.678	20.031	14.917	17.664	32.941	20.229	25.041	21.544	11.686	22.03	12.353
483.42	70.517	39.441	44.553	37.501	27.079	39.854	23.167	16.353	49.376	26.334	59.415	31.207	38.948	33.853	44.338	31.834	42.814	24.894	72.642	36.677	18.042	9.98	16.225	40.983	14.151	16.678	20.035	14.918	17.662	32.937	20.225	25.042	21.55	11.689	22.031	12.35
483.63	70.511	39.44	44.547	37.501	27.072	39.851	23.169	16.355	49.38	26.336	59.411	31.208	38.944	33.853	44.325	31.831	42.811	24.893	72.64	36.67	18.049	9.981	16.231	40.982	14.156	16.68	20.038	14.927	17.666	32.939	20.226	25.048	21.557	11.694	22.032	12.353
483.83	70.506	39.442	44.542	37.496	27.067	39.85	23.167	16.357	49.373	26.333	59.405	31.207	38.94	33.846	44.32	31.829	42.8	24.887	72.63	36.652	18.051	9.982	16.236	40.988	14.157	16.683	20.041	14.935	17.668	32.941	20.226	25.046	21.564	11.698	22.031	12.351
484.03	70.501	39.436	44.538	37.491	27.062	39.844	23.164	16.354	49.36	26.329	59.407	31.205	38.938	33.842	44.312	31.826	42.788	24.885	72.619	36.646	18.051	9.985	16.236	40.984	14.156	16.682	20.041	14.938	17.671	32.937	20.227	25.046	21.566	11.702	22.029	12.35
484.23	70.493	39.437	44.539	37.488	27.065	39.838	23.166	16.359	49.352	26.322	59.411	31.201	38.933	33.84	44.303	31.819	42.775	24.88	72.617	36.639	18.06	9.989	16.242	40.977	14.163	16.687	20.046	14.944	17.676	32.938	20.23	25.047	21.578	11.709	22.029	12.354
484.44	70.491	39.437	44.535	37.489	27.067	39.835	23.169	16.362	49.351	26.321	59.419	31.205	38.931	33.839	44.301	31.812	42.773	24.875	72.61	36.635	18.067	9.997	16.247	40.981	14.17	16.691	20.051	14.956	17.68	32.943	20.236	25.052	21.592	11.718	22.035	12.357
484.64	70.487	39.434	44.531	37.489	27.07	39.838	23.171	16.368	49.352	26.315	59.419	31.209	38.927	33.832	44.292	31.805	42.762	24.868	72.601	36.629	18.074	9.998	16.254	40.983	14.176	16.695	20.057	14.964	17.686	32.947	20.242	25.046	21.604	11.723	22.039	12.358
484.84	70.483	39.432	44.528	37.483	27.069	39.834	23.174	16.367	49.344	26.309	59.423	31.202	38.917	33.831	44.28	31.802	42.755	24.866	72.603	36.623	18.08	10.002	16.254	40.974	14.176	16.693	20.059	14.962	17.686	32.939	20.243	25.044	21.606	11.725	22.035	12.356
485.05	70.481	39.428	44.528	37.476	27.076	39.825	23.174	16.369	49.343	26.304	59.421	31.199	38.911	33.829	44.271	31.796	42.749	24.858	72.586	36.62	18.085	10.002	16.259	40.971	14.181	16.694	20.063	14.969	17.688	32.938	20.242	25.044	21.61	11.726	22.035	12.354
485.25	70.481	39.421	44.526	37.471	27.076	39.825	23.176	16.378	49.343	26.304	59.426	31.195	38.908	33.825	44.258	31.795	42.739	24.859	72.577	36.618	18.092	10.004	16.26	40.968	14.188	16.696	20.066	14.974	17.694	32.945	20.235	25.044	21.626	11.731	22.039	12.361
485.45	70.478	39.415	44.523	37.468	27.075	39.822	23.177	16.379	49.339	26.304	59.418	31.2	38.896	33.822	44.25	31.796	42.737	24.852	72.573	36.618	18.098	10.005	16.269	40.969	14.188	16.694	20.071	14.976	17.696	32.944	20.239	25.041	21.639	11.733	22.04	12.36
485.65	70.471	39.411	44.516	37.46	27.076	39.811	23.176	16.381	49.331	26.297	59.418	31.193	38.893	33.816	44.243	31.793	42.731	24.852	72.561	36.608	18.103	10.008	16.274	40.965	14.189	16.698	20.07	14.974	17.696	32.939	20.233	25.047	21.641	11.729	22.035	12.361
485.86	70.463	39.413	44.516	37.457	27.079	39.808	23.176	16.383	49.33	26.299	59.42	31.191	38.883	33.811	44.237	31.788	42.728	24.848	72.553	36.604	18.113	10.011	16.278	40.969	14.192	16.707	20.075	14.982	17.708	32.943	20.234	25.047	21.649	11.737	22.037	12.366
486.06	70.452	39.409	44.51	37.454	27.081	39.807	23.178	16.387	49.328	26.296	59.418	31.192	38.874	33.81	44.226	31.785	42.725	24.843	72.552	36.594	18.115	10.014	16.281	40.973	14.199	16.706	20.08	14.985	17.713	32.938	20.233	25.046	21.662	11.739	22.038	12.37
486.26	70.448	39.41	44.511	37.45	27.078	39.802	23.184	16.386	49.32	26.294	59.418	31.188	38.863	33.802	44.217	31.778	42.715	24.831	72.552	36.585	18.117	10.016	16.285	40.969	14.2	16.709	20.081	14.993	17.718	32.935	20.229	25.046	21.674	11.742	22.042	12.369
486.46	70.444	39.403	44.506	37.446	27.076	39.807	23.178	16.386	49.316	26.289	59.428	31.189	38.854	33.797	44.201	31.773	42.71	24.826	72.533	36.581	18.121	10.016	16.288	40.965	14.201	16.711	20.083	14.993	17.717	32.941	20.229	25.046	21.679	11.743	22.04	12.367
486.67	70.442	39.402	44.5	37.448	27.083	39.8	23.18	16.389	49.317	26.287	59.428	31.193	38.852	33.795	44.196	31.768	42.708	24.817	72.525	36.573	18.122	10.021	16.296	40.966	14.205	16.717	20.086	15	17.721	32.942	20.231	25.045	21.693	11.751	22.046	12.374
486.87	70.432	39.403	44.507	37.444	27.082	39.801	23.177	16.392	49.318	26.285	59.427	31.19	38.844	33.794	44.192	31.772	42.701	24.814	72.512	36.568	18.13	10.025	16.305	40.968	14.209	16.724	20.092	15.005	17.728	32.942	20.236	25.05	21.703	11.757	22.05	12.381
487.07	70.432	39.4	44.505	37.442	27.087	39.796	23.181	16.391	49.313	26.288	59.427	31.189	38.84	33.795	44.186	31.768	42.697	24.812	72.499	36.563	18.133	10.031	16.314	40.971	14.213	16.728	20.098	15.012	17.731	32.945	20.24	25.051	21.712	11.764	22.051	12.389
487.28	70.429	39.404	44.496	37.436	27.082	39.789	23.176	16.389	49.303	26.28	59.431	31.184	38.835	33.79	44.172	31.768	42.688	24.802	72.48	36.549	18.135	10.028	16.311	40.975	14.212	16.73	20.097	15.014	17.733	32.938	20.242	25.054	21.718	11.765	22.042	12.388
487.48	70.422	39.406	44.487	37.432	27.078	39.79	23.178	16.389	49.299	26.27	59.434	31.191	38.83	33.788	44.16	31.766	42.69	24.799	72.472	36.55	18.138	10.03	16.312	40.976	14.218	16.73	20.092	15.014	17.731	32.932	20.248	25.056	21.725	11.769	22.042	12.388
487.68	70.421	39.399	44.491	37.434	27.078	39.784	23.181	16.396	49.299	26.277	59.436	31.19	38.828	33.788	44.15	31.762	42.689	24.794	72.46	36.547	18.145	10.034	16.323	40.976	14.221	16.737	20.097	15.019	17.736	32.931	20.247	25.064	21.735	11.78	22.052	12.392
487.88	70.426	39.396	44.487	37.433	27.077	39.778	23.182	16.401	49.302	26.27	59.43	31.194	38.821	33.786	44.143	31.761	42.687	24.791	72.453	36.544	18.149	10.038	16.328	40.974	14.226	16.74	20.099	15.017	17.736	32.933	20.25	25.067	21.742	11.785	22.053	12.392
488.09	70.415	39.395	44.475	37.429	27.075	39.771	23.185	16.404	49.296	26.263	59.424	31.192	38.813	33.783	44.13	31.757	42.681	24.787	72.444	36.542	18.15	10.038	16.33	40.971	14.223	16.738	20.101	15.014	17.737	32.929	20.253	25.071	21.746	11.787	22.051	12.393
488.29	70.409	39.397	44.472	37.42	27.077	39.768	23.188	16.409	49.296	26.262	59.423	31.191	38.803	33.779	44.117	31.754	42.675	24.782	72.436	36.534	18.157	10.041	16.333	40.973	14.224	16.743	20.103	15.02	17.744	32.928	20.252	25.07	21.758	11.794	22.056	12.397
488.49	70.404	39.395	44.465	37.408	27.075	39.764	23.184	16.41	49.289	26.258	59.416	31.193	38.799	33.779	44.107	31.757	42.675	24.779	72.427	36.531	18.159	10.041	16.336	40.97	14.227	16.745	20.105	15.023	17.749	32.929	20.257	25.076	21.763	11.791	22.055	12.396
488.69	70.408	39.391	44.457	37.4	27.075	39.76	23.18	16.416	49.287	26.255	59.418	31.195	38.799	33.781	44.099	31.752	42.669	24.776	72.417	36.524	18.165	10.045	16.343	40.974	14.226	16.745	20.108	15.028	17.753	32.925	20.249	25.081	21.767	11.791	22.061	12.395
488.9	70.403	39.389	44.453	37.397	27.072	39.753	23.18	16.413	49.285	26.241	59.417	31.19	38.791	33.78	44.093	31.745	42.669	24.774	72.401	36.516	18.165	10.047	16.348	40.973	14.221	16.743	20.107	15.032	17.752	32.919	20.248	25.085	21.775	11.793	22.054	12.394
489.1	70.38	39.409	44.488	37.366	27.042	39.754	23.19	16.44	49.317	26.222	59.4	31.198	38.792	33.792	44.116	31.75	42.628	24.736	72.403	36.536	18.185	10.032	16.317	40.96	14.254	16.774	20.138	15.069	17.775	32.95	20.254	25.066	21.754	11.818	22.08	12.426
489.3	70.374	39.404	44.487	37.366	27.045	39.749	23.195	16.444	49.318	26.224	59.394	31.198	38.787	33.794	44.107	31.751	42.627	24.73	72.401	36.525	18.188	10.036	16.325	40.955	14.259	16.778	20.139	15.074	17.778	32.95	20.254	25.073	21.763	11.822	22.084	12.43
489.5	70.371	39.406	44.487	37.364	27.048	39.753	23.199	16.449	49.314	26.22	59.394	31.2	38.785	33.796	44.102	31.748	42.626	24.73	72.393	36.523	18.191	10.04	16.33	40.958	14.264	16.779	20.142	15.081	17.783	32.945	20.256	25.079	21.773	11.826	22.082	12.432
489.71	70.366	39.405	44.477	37.355	27.044	39.749	23.201	16.451	49.31	26.211	59.39	31.199	38.783	33.792	44.094	31.743	42.622	24.719	72.392	36.519	18.192	10.042	16.332	40.953	14.262	16.782	20.145	15.079	17.785	32.936	20.256	25.081	21.775	11.824	22.083	12.43
489.91	70.365	39.402	44.472	37.348	27.04	39.747	23.202	16.454	49.304	26.209	59.384	31.201	38.777	33.788	44.084	31.741	42.617	24.712	72.387	36.508	18.197	10.047	16.337	40.956	14.263	16.783	20.144	15.081	17.783	32.935	20.254	25.083	21.778	11.824	22.081	12.429
490.11	70.356	39.401	44.467	37.344	27.045	39.748	23.204	16.458	49.293	26.209	59.384	31.2	38.766	33.784	44.078	31.736	42.61	24.707	72.372	36.501	18.202	10.047	16.341	40.956	14.265	16.787	20.147	15.083	17.79	32.933	20.254	25.087	21.788	11.832	22.078	12.432
490.31	70.358	39.397	44.463	37.342	27.041	39.75	23.203	16.454	49.291	26.202	59.381	31.198	38.764	33.786	44.072	31.733	42.605	24.698	72.368	36.492	18.204	10.047	16.34	40.949	14.265	16.782	20.151	15.085	17.789	32.929	20.256	25.089	21.794	11.832	22.077	12.432
490.52	70.363	39.39	44.46	37.339	27.04	39.747	23.203	16.45	49.288	26.199	59.381	31.199	38.757	33.783	44.064	31.723	42.607	24.693	72.36	36.484	18.205	10.049	16.339	40.945	14.263	16.783	20.151	15.086	17.79	32.927	20.252	25.091	21.797	11.835	22.076	12.432
490.72	70.354	39.391	44.463	37.333	27.039	39.751	23.206	16.454	49.292	26.201	59.383	31.195	38.751	33.781	44.052	31.72	42.599	24.689	72.354	36.469	18.209	10.05	16.343	40.945	14.265	16.784	20.156	15.091	17.791	32.926	20.251	25.091	21.809	11.838	22.076	12.435
490.92	70.348	39.389	44.457	37.335	27.043	39.748	23.208	16.454	49.29	26.202	59.388	31.194	38.742	33.774	44.042	31.712	42.599	24.686	72.342	36.462	18.215	10.058	16.345	40.945	14.27	16.79	20.161	15.095	17.797	32.928	20.252	25.094	21.817	11.843	22.078	12.436
491.12	70.35	39.39	44.454	37.338	27.045	39.748	23.207	16.46	49.289	26.2	59.395	31.192	38.73	33.772	44.03	31.707	42.594	24.68	72.339	36.453	18.218	10.061	16.35	40.944	14.272	16.795	20.165	15.103	17.804	32.934	20.252	25.093	21.83	11.849	22.08	12.437
491.33	70.35	39.389	44.447	37.333	27.041	39.738	23.208	16.461	49.282	26.197	59.398	31.194	38.726	33.766	44.018	31.7	42.585	24.674	72.334	36.449	18.221	10.06	16.355	40.943	14.274	16.795	20.166	15.104	17.803	32.933	20.258	25.097	21.835	11.852	22.078	12.436
491.53	70.352	39.392	44.437	37.329	27.039	39.737	23.207	16.463	49.274	26.187	59.393	31.194	38.72	33.763	44.017	31.693	42.578	24.67	72.319	36.442	18.224	10.063	16.357	40.943	14.276	16.796	20.167	15.106	17.805	32.937	20.253	25.101	21.843	11.854	22.079	12.438
491.73	70.35	39.394	44.437	37.331	27.041	39.735	23.208	16.467	49.277	26.187	59.407	31.196	38.714	33.767	44.01	31.695	42.569	24.666	72.316	36.436	18.234	10.066	16.365	40.947	14.281	16.802	20.175	15.112	17.812	32.94	20.251	25.099	21.851	11.862	22.081	12.445
491.93	70.343	39.39	44.424	37.331	27.048	39.734	23.21	16.471	49.28	26.183	59.405	31.193	38.705	33.762	44.002	31.686	42.562	24.661	72.308	36.423	18.239	10.071	16.374	40.952	14.281	16.805	20.178	15.115	17.814	32.938	20.249	25.101	21.86	11.868	22.081	12.449
492.14	70.339	39.386	44.414	37.325	27.053	39.727	23.207	16.473	49.275	26.174	59.401	31.199	38.702	33.758	43.993	31.684	42.559	24.662	72.306	36.421	18.241	10.066	16.375	40.95	14.28	16.802	20.177	15.117	17.815	32.931	20.254	25.104	21.867	11.872	22.075	12.448
492.34	70.337	39.382	44.409	37.323	27.053	39.725	23.208	16.472	49.276	26.17	59.396	31.2	38.695	33.755	43.985	31.683	42.559	24.657	72.293	36.411	18.245	10.067	16.38	40.95	14.282	16.803	20.181	15.121	17.819	32.933	20.256	25.106	21.874	11.876	22.074	12.451
492.54	70.334	39.385	44.404	37.321	27.05	39.724	23.208	16.482	49.279	26.164	59.398	31.2	38.689	33.752	43.968	31.678	42.549	24.65	72.285	36.405	18.247	10.071	16.387	40.959	14.29	16.81	20.187	15.129	17.828	32.93	20.255	25.111	21.889	11.883	22.08	12.457
492.74	70.334	39.378	44.396	37.316	27.049	39.721	23.211	16.484	49.276	26.16	59.393	31.203	38.682	33.752	43.959	31.677	42.544	24.645	72.276	36.394	18.247	10.075	16.39	40.958	14.289	16.812	20.191	15.133	17.827	32.924	20.257	25.118	21.897	11.882	22.076	12.46
492.94	70.329	39.373	44.393	37.312	27.054	39.717	23.212	16.485	49.274	26.157	59.393	31.21	38.674	33.756	43.951	31.671	42.539	24.642	72.267	36.389	18.25	10.082	16.393	40.963	14.292	16.815	20.2	15.138	17.837	32.929	20.256	25.119	21.906	11.885	22.079	12.467
493.15	70.327	39.368	44.39	37.311	27.056	39.716	23.213	16.491	49.273	26.157	59.392	31.208	38.666	33.754	43.946	31.672	42.535	24.64	72.256	36.39	18.254	10.083	16.399	40.963	14.293	16.82	20.198	15.143	17.839	32.925	20.253	25.12	21.917	11.891	22.078	12.469
493.35	70.328	39.367	44.384	37.314	27.06	39.721	23.211	16.49	49.272	26.158	59.395	31.206	38.655	33.753	43.936	31.662	42.525	24.628	72.245	36.384	18.26	10.088	16.403	40.964	14.3	16.828	20.204	15.148	17.847	32.927	20.251	25.12	21.925	11.899	22.081	12.47
493.55	70.325	39.361	44.385	37.31	27.063	39.726	23.211	16.494	49.269	26.155	59.384	31.215	38.651	33.746	43.926	31.657	42.515	24.625	72.24	36.376	18.264	10.095	16.412	40.968	14.305	16.83	20.211	15.152	17.847	32.923	20.253	25.125	21.934	11.906	22.082	12.474
493.75	70.321	39.358	44.382	37.309	27.062	39.722	23.209	16.495	49.27	26.158	59.376	31.214	38.648	33.742	43.917	31.653	42.51	24.617	72.23	36.366	18.267	10.096	16.414	40.969	14.308	16.829	20.213	15.151	17.85	32.925	20.253	25.126	21.943	11.909	22.083	12.476
493.96	70.316	39.351	44.379	37.308	27.062	39.718	23.21	16.495	49.264	26.155	59.377	31.212	38.642	33.736	43.904	31.649	42.503	24.611	72.221	36.359	18.272	10.096	16.421	40.968	14.311	16.834	20.216	15.157	17.854	32.925	20.251	25.127	21.956	11.913	22.085	12.479
494.16	70.316	39.35	44.375	37.302	27.059	39.719	23.212	16.501	49.265	26.158	59.383	31.216	38.636	33.735	43.894	31.646	42.499	24.612	72.213	36.356	18.274	10.1	16.429	40.971	14.317	16.838	20.224	15.159	17.858	32.928	20.249	25.132	21.97	11.919	22.088	12.485
494.36	70.304	39.351	44.367	37.296	27.066	39.719	23.213	16.506	49.263	26.157	59.389	31.217	38.625	33.731	43.888	31.638	42.495	24.61	72.201	36.345	18.278	10.102	16.433	40.971	14.322	16.847	20.231	15.165	17.867	32.927	20.249	25.131	21.986	11.928	22.092	12.489
494.56	70.299	39.349	44.368	37.298	27.067	39.721	23.214	16.51	49.266	26.152	59.381	31.222	38.621	33.734	43.872	31.632	42.491	24.6	72.195	36.334	18.281	10.104	16.438	40.976	14.33	16.846	20.232	15.166	17.865	32.928	20.251	25.137	21.99	11.93	22.09	12.49
494.76	70.291	39.347	44.364	37.293	27.066	39.718	23.216	16.513	49.269	26.149	59.374	31.225	38.618	33.728	43.866	31.625	42.481	24.595	72.189	36.327	18.283	10.105	16.441	40.97	14.331	16.848	20.231	15.171	17.867	32.925	20.25	25.138	22	11.936	22.089	12.493
494.97	70.287	39.341	44.359	37.292	27.068	39.711	23.218	16.518	49.277	26.15	59.37	31.229	38.612	33.724	43.855	31.619	42.475	24.587	72.199	36.316	18.287	10.109	16.446	40.974	14.336	16.852	20.237	15.171	17.873	32.934	20.25	25.137	22.009	11.942	22.095	12.5
495.17	70.281	39.337	44.358	37.292	27.068	39.705	23.219	16.523	49.274	26.149	59.369	31.232	38.602	33.726	43.85	31.617	42.473	24.58	72.187	36.312	18.294	10.115	16.453	40.977	14.342	16.852	20.243	15.179	17.88	32.939	20.254	25.141	22.022	11.946	22.104	12.506
495.37	70.283	39.335	44.353	37.288	27.063	39.705	23.213	16.518	49.262	26.143	59.371	31.231	38.602	33.729	43.839	31.608	42.469	24.576	72.178	36.306	18.295	10.111	16.455	40.975	14.342	16.847	20.242	15.177	17.881	32.933	20.256	25.143	22.027	11.943	22.104	12.504
495.57	70.28	39.326	44.349	37.285	27.061	39.699	23.214	16.52	49.26	26.136	59.373	31.228	38.592	33.728	43.824	31.604	42.463	24.567	72.175	36.303	18.299	10.116	16.461	40.972	14.347	16.848	20.243	15.177	17.88	32.934	20.254	25.143	22.032	11.947	22.108	12.505
495.77	70.275	39.327	44.353	37.282	27.067	39.696	23.211	16.52	49.263	26.139	59.376	31.225	38.586	33.731	43.82	31.596	42.454	24.564	72.168	36.305	18.304	10.126	16.464	40.974	14.351	16.854	20.251	15.185	17.892	32.935	20.246	25.145	22.042	11.952	22.111	12.509
495.98	70.271	39.321	44.347	37.275	27.071	39.692	23.213	16.524	49.255	26.142	59.371	31.234	38.584	33.725	43.815	31.591	42.458	24.556	72.158	36.299	18.306	10.128	16.466	40.976	14.353	16.856	20.251	15.189	17.896	32.932	20.248	25.149	22.049	11.959	22.106	12.51
496.18	70.27	39.317	44.342	37.277	27.067	39.69	23.213	16.525	49.259	26.137	59.372	31.236	38.578	33.72	43.804	31.588	42.459	24.552	72.155	36.295	18.31	10.133	16.469	40.975	14.354	16.855	20.249	15.189	17.9	32.935	20.248	25.151	22.058	11.961	22.102	12.511
496.38	70.262	39.313	44.336	37.275	27.063	39.691	23.21	16.525	49.256	26.131	59.376	31.237	38.577	33.718	43.802	31.582	42.455	24.547	72.145	36.289	18.31	10.136	16.471	40.974	14.355	16.857	20.248	15.195	17.898	32.929	20.248	25.154	22.066	11.962	22.103	12.51
496.58	70.253	39.312	44.333	37.274	27.066	39.692	23.211	16.529	49.266	26.134	59.372	31.24	38.567	33.717	43.795	31.577	42.449	24.548	72.144	36.288	18.318	10.143	16.479	40.976	14.364	16.863	20.257	15.202	17.905	32.937	20.252	25.164	22.084	11.97	22.108	12.516
496.78	70.251	39.312	44.332	37.278	27.071	39.697	23.212	16.531	49.264	26.136	59.37	31.242	38.556	33.712	43.787	31.572	42.443	24.543	72.132	36.282	18.328	10.152	16.487	40.983	14.377	16.869	20.263	15.21	17.911	32.945	20.252	25.16	22.098	11.982	22.114	12.522
496.99	70.244	39.307	44.329	37.271	27.073	39.694	23.209	16.53	49.256	26.134	59.367	31.24	38.552	33.701	43.775	31.567	42.442	24.541	72.125	36.28	18.332	10.153	16.494	40.983	14.377	16.869	20.263	15.213	17.913	32.944	20.256	25.164	22.109	11.982	22.115	12.527
497.19	70.244	39.305	44.328	37.271	27.075	39.695	23.214	16.536	49.266	26.129	59.366	31.244	38.545	33.696	43.765	31.563	42.44	24.538	72.121	36.274	18.339	10.16	16.499	40.986	14.383	16.88	20.27	15.22	17.92	32.947	20.256	25.166	22.122	11.988	22.116	12.532
497.39	70.235	39.305	44.326	37.268	27.077	39.692	23.218	16.538	49.261	26.128	59.368	31.242	38.538	33.697	43.758	31.563	42.43	24.535	72.108	36.268	18.343	10.163	16.506	40.982	14.387	16.886	20.28	15.228	17.925	32.948	20.262	25.171	22.134	11.999	22.12	12.537
497.59	70.235	39.298	44.325	37.266	27.074	39.692	23.226	16.545	49.265	26.128	59.372	31.249	38.534	33.701	43.754	31.564	42.424	24.534	72.098	36.264	18.35	10.167	16.515	40.99	14.393	16.894	20.286	15.233	17.933	32.952	20.265	25.175	22.145	12.001	22.124	12.545
497.79	70.235	39.297	44.319	37.26	27.072	39.692	23.228	16.546	49.261	26.122	59.366	31.251	38.529	33.702	43.745	31.564	42.417	24.522	72.085	36.261	18.354	10.171	16.52	40.986	14.397	16.892	20.283	15.242	17.938	32.95	20.265	25.18	22.157	12.004	22.121	12.545
498	70.229	39.3	44.318	37.255	27.072	39.689	23.229	16.548	49.262	26.121	59.368	31.255	38.525	33.698	43.739	31.561	42.409	24.515	72.078	36.256	18.358	10.175	16.524	40.983	14.403	16.895	20.288	15.246	17.943	32.951	20.266	25.181	22.166	12.008	22.125	12.553
498.2	70.227	39.297	44.318	37.261	27.079	39.69	23.228	16.556	49.264	26.128	59.372	31.257	38.522	33.699	43.727	31.558	42.41	24.512	72.079	36.248	18.364	10.181	16.532	40.986	14.411	16.905	20.298	15.254	17.95	32.954	20.268	25.186	22.184	12.016	22.128	12.557
498.4	70.227	39.299	44.318	37.258	27.078	39.689	23.231	16.559	49.261	26.129	59.366	31.256	38.52	33.695	43.719	31.554	42.409	24.508	72.081	36.248	18.373	10.186	16.542	40.991	14.423	16.912	20.307	15.262	17.953	32.959	20.272	25.19	22.193	12.027	22.132	12.562
498.6	70.224	39.297	44.317	37.249	27.079	39.68	23.228	16.561	49.254	26.12	59.368	31.261	38.514	33.693	43.709	31.553	42.406	24.506	72.075	36.248	18.376	10.191	16.548	40.99	14.425	16.913	20.307	15.266	17.954	32.956	20.271	25.194	22.203	12.032	22.134	12.568
498.8	70.223	39.297	44.324	37.251	27.085	39.69	23.233	16.565	49.258	26.125	59.372	31.269	38.511	33.69	43.706	31.552	42.396	24.503	72.073	36.242	18.381	10.197	16.558	40.997	14.432	16.919	20.314	15.27	17.961	32.963	20.275	25.201	22.217	12.041	22.137	12.578
499.01	70.217	39.296	44.325	37.248	27.092	39.686	23.239	16.57	49.263	26.125	59.375	31.268	38.509	33.689	43.698	31.544	42.393	24.497	72.07	36.231	18.388	10.201	16.569	41.003	14.436	16.927	20.32	15.278	17.968	32.963	20.274	25.201	22.231	12.048	22.143	12.582
499.21	70.224	39.29	44.324	37.251	27.092	39.685	23.238	16.571	49.258	26.121	59.375	31.266	38.501	33.689	43.684	31.536	42.39	24.493	72.06	36.223	18.388	10.204	16.576	41.006	14.441	16.931	20.319	15.282	17.969	32.961	20.276	25.205	22.246	12.052	22.144	12.586
499.41	70.224	39.286	44.32	37.241	27.092	39.687	23.236	16.573	49.255	26.12	59.376	31.27	38.496	33.687	43.677	31.531	42.394	24.488	72.048	36.218	18.389	10.204	16.575	41.015	14.448	16.936	20.322	15.285	17.971	32.963	20.273	25.206	22.251	12.053	22.144	12.586
499.61	70.218	39.285	44.32	37.238	27.09	39.691	23.235	16.572	49.258	26.116	59.376	31.275	38.492	33.685	43.67	31.527	42.392	24.487	72.039	36.21	18.392	10.208	16.576	41.013	14.449	16.939	20.327	15.285	17.975	32.965	20.273	25.207	22.264	12.057	22.141	12.586
499.81	70.215	39.28	44.318	37.238	27.092	39.692	23.243	16.579	49.259	26.116	59.375	31.277	38.482	33.686	43.666	31.522	42.392	24.482	72.033	36.204	18.4	10.211	16.586	41.016	14.454	16.945	20.331	15.293	17.982	32.969	20.277	25.213	22.277	12.066	22.147	12.591
500.01	70.221	39.273	44.313	37.232	27.096	39.687	23.242	16.579	49.261	26.115	59.381	31.277	38.472	33.686	43.656	31.521	42.391	24.476	72.018	36.199	18.399	10.214	16.593	41.017	14.457	16.949	20.337	15.297	17.986	32.968	20.279	25.218	22.286	12.067	22.147	12.593
500.22	70.216	39.272	44.308	37.226	27.095	39.682	23.245	16.581	49.261	26.113	59.381	31.28	38.464	33.683	43.645	31.515	42.382	24.472	72.006	36.192	18.397	10.216	16.598	41.016	14.463	16.952	20.337	15.299	17.986	32.964	20.274	25.217	22.297	12.07	22.151	12.597
500.42	70.216	39.272	44.302	37.22	27.092	39.684	23.249	16.584	49.253	26.113	59.383	31.279	38.455	33.679	43.64	31.51	42.379	24.468	72.001	36.186	18.402	10.219	16.602	41.016	14.468	16.956	20.345	15.308	17.991	32.965	20.276	25.218	22.303	12.075	22.151	12.602
500.62	70.213	39.274	44.299	37.217	27.093	39.686	23.254	16.584	49.257	26.114	59.391	31.276	38.449	33.678	43.63	31.505	42.379	24.464	71.992	36.182	18.407	10.222	16.612	41.012	14.478	16.965	20.356	15.32	17.997	32.97	20.275	25.224	22.32	12.085	22.154	12.607
500.82	70.212	39.271	44.302	37.216	27.092	39.687	23.248	16.588	49.255	26.111	59.396	31.277	38.443	33.676	43.625	31.501	42.371	24.461	71.982	36.174	18.414	10.226	16.618	41.015	14.485	16.968	20.364	15.323	18	32.969	20.277	25.23	22.331	12.087	22.157	12.613
501.02	70.212	39.275	44.302	37.213	27.091	39.683	23.252	16.594	49.256	26.104	59.398	31.278	38.437	33.67	43.617	31.499	42.367	24.455	71.964	36.165	18.418	10.228	16.62	41.009	14.486	16.97	20.367	15.324	18.003	32.964	20.278	25.228	22.342	12.088	22.156	12.614
501.22	70.208	39.275	44.296	37.214	27.091	39.683	23.258	16.599	49.257	26.097	59.399	31.278	38.43	33.666	43.601	31.498	42.361	24.448	71.956	36.162	18.424	10.232	16.627	41.012	14.488	16.971	20.371	15.328	18.007	32.964	20.278	25.231	22.351	12.095	22.156	12.614
501.43	70.214	39.271	44.298	37.213	27.09	39.684	23.263	16.605	49.261	26.104	59.396	31.278	38.424	33.666	43.59	31.493	42.36	24.443	71.957	36.152	18.428	10.235	16.638	41.017	14.496	16.978	20.383	15.338	18.011	32.971	20.28	25.234	22.365	12.104	22.158	12.619
501.63	70.214	39.27	44.298	37.216	27.092	39.677	23.266	16.605	49.267	26.103	59.398	31.28	38.418	33.665	43.581	31.489	42.355	24.444	71.949	36.145	18.431	10.24	16.643	41.016	14.502	16.986	20.388	15.344	18.018	32.973	20.283	25.243	22.374	12.111	22.159	12.622
501.83	70.211	39.273	44.302	37.215	27.098	39.68	23.271	16.606	49.271	26.104	59.391	31.288	38.416	33.665	43.569	31.486	42.356	24.439	71.945	36.142	18.435	10.249	16.649	41.014	14.511	16.995	20.398	15.353	18.027	32.973	20.286	25.248	22.39	12.122	22.165	12.634
502.03	70.21	39.272	44.298	37.215	27.103	39.682	23.272	16.613	49.268	26.104	59.392	31.291	38.409	33.664	43.561	31.483	42.353	24.438	71.944	36.135	18.441	10.254	16.657	41.02	14.519	17.004	20.408	15.359	18.038	32.974	20.285	25.252	22.404	12.13	22.169	12.638
502.23	70.209	39.277	44.297	37.215	27.109	39.677	23.281	16.624	49.279	26.111	59.4	31.289	38.408	33.665	43.556	31.483	42.351	24.436	71.932	36.14	18.45	10.263	16.666	41.027	14.532	17.017	20.421	15.372	18.05	32.987	20.289	25.26	22.425	12.142	22.179	12.651
502.43	70.209	39.273	44.291	37.21	27.109	39.673	23.283	16.629	49.279	26.107	59.406	31.288	38.408	33.665	43.548	31.477	42.351	24.433	71.928	36.138	18.453	10.268	16.669	41.027	14.536	17.022	20.425	15.379	18.056	32.989	20.294	25.266	22.443	12.15	22.186	12.653
502.64	70.213	39.274	44.291	37.211	27.115	39.678	23.285	16.635	49.281	26.11	59.413	31.292	38.404	33.664	43.54	31.478	42.341	24.429	71.928	36.131	18.459	10.273	16.678	41.028	14.544	17.024	20.43	15.383	18.062	32.986	20.298	25.264	22.461	12.152	22.19	12.658
502.84	70.212	39.272	44.287	37.211	27.121	39.679	23.291	16.638	49.277	26.115	59.406	31.291	38.405	33.659	43.531	31.47	42.333	24.427	71.922	36.123	18.465	10.279	16.683	41.033	14.551	17.031	20.436	15.391	18.068	32.989	20.298	25.263	22.478	12.164	22.197	12.662
503.04	70.203	39.271	44.284	37.21	27.121	39.678	23.296	16.645	49.275	26.114	59.41	31.297	38.402	33.655	43.52	31.471	42.327	24.422	71.918	36.116	18.468	10.286	16.686	41.035	14.558	17.039	20.443	15.399	18.074	32.995	20.3	25.271	22.489	12.172	22.206	12.665
503.24	70.204	39.263	44.284	37.207	27.124	39.679	23.305	16.65	49.28	26.111	59.415	31.3	38.395	33.658	43.517	31.47	42.326	24.423	71.913	36.115	18.474	10.295	16.691	41.036	14.57	17.044	20.452	15.405	18.082	32.997	20.305	25.277	22.503	12.181	22.213	12.668
503.44	70.198	39.257	44.282	37.204	27.122	39.674	23.304	16.65	49.272	26.111	59.414	31.304	38.393	33.658	43.508	31.462	42.325	24.423	71.916	36.105	18.477	10.296	16.695	41.037	14.574	17.043	20.455	15.403	18.082	32.995	20.306	25.281	22.51	12.182	22.207	12.665
503.64	70.195	39.258	44.283	37.204	27.13	39.672	23.312	16.653	49.28	26.108	59.418	31.312	38.39	33.656	43.498	31.459	42.32	24.423	71.911	36.102	18.486	10.303	16.701	41.037	14.582	17.05	20.462	15.412	18.09	33	20.313	25.283	22.526	12.188	22.21	12.673
503.85	70.192	39.257	44.281	37.206	27.132	39.681	23.316	16.661	49.288	26.11	59.422	31.317	38.382	33.66	43.49	31.453	42.316	24.42	71.905	36.095	18.492	10.308	16.711	41.043	14.59	17.055	20.473	15.421	18.102	33.008	20.317	25.284	22.543	12.195	22.217	12.681
504.05	70.192	39.257	44.28	37.202	27.134	39.681	23.315	16.666	49.285	26.112	59.421	31.319	38.382	33.664	43.489	31.452	42.317	24.422	71.902	36.091	18.498	10.316	16.716	41.046	14.601	17.059	20.484	15.431	18.114	33.006	20.317	25.288	22.554	12.2	22.221	12.688
504.25	70.192	39.252	44.28	37.201	27.137	39.683	23.318	16.667	49.281	26.11	59.425	31.313	38.377	33.664	43.481	31.449	42.314	24.416	71.905	36.088	18.506	10.319	16.722	41.043	14.606	17.063	20.491	15.434	18.12	33.013	20.32	25.291	22.568	12.206	22.223	12.693
504.45	70.191	39.258	44.283	37.201	27.14	39.685	23.319	16.673	49.284	26.108	59.428	31.313	38.368	33.663	43.473	31.449	42.311	24.408	71.905	36.08	18.511	10.326	16.732	41.047	14.612	17.068	20.497	15.446	18.125	33.016	20.325	25.295	22.583	12.213	22.229	12.702
504.65	70.192	39.259	44.283	37.199	27.143	39.689	23.324	16.678	49.291	26.108	59.436	31.313	38.367	33.662	43.463	31.448	42.311	24.404	71.902	36.074	18.518	10.33	16.739	41.048	14.624	17.071	20.506	15.458	18.137	33.025	20.327	25.298	22.596	12.221	22.237	12.708
504.85	70.192	39.253	44.289	37.205	27.147	39.692	23.325	16.684	49.295	26.104	59.438	31.323	38.364	33.661	43.455	31.441	42.304	24.4	71.901	36.071	18.518	10.333	16.746	41.05	14.63	17.074	20.513	15.467	18.146	33.024	20.331	25.302	22.609	12.229	22.243	12.712
505.05	70.193	39.248	44.292	37.203	27.144	39.689	23.324	16.69	49.297	26.104	59.444	31.322	38.358	33.66	43.445	31.433	42.306	24.395	71.897	36.068	18.519	10.338	16.749	41.044	14.635	17.076	20.519	15.47	18.15	33.026	20.333	25.308	22.62	12.232	22.243	12.709
505.26	70.199	39.245	44.286	37.204	27.152	39.696	23.332	16.702	49.302	26.103	59.443	31.323	38.35	33.653	43.431	31.429	42.3	24.392	71.89	36.065	18.529	10.345	16.759	41.049	14.644	17.082	20.527	15.481	18.159	33.031	20.335	25.309	22.64	12.245	22.25	12.718
505.46	70.191	39.244	44.285	37.201	27.155	39.703	23.338	16.711	49.301	26.107	59.444	31.328	38.345	33.649	43.42	31.428	42.301	24.389	71.89	36.057	18.541	10.354	16.771	41.055	14.655	17.093	20.535	15.499	18.17	33.04	20.339	25.312	22.657	12.258	22.259	12.726
505.66	70.189	39.244	44.285	37.205	27.164	39.708	23.345	16.717	49.303	26.11	59.444	31.331	38.343	33.643	43.403	31.425	42.297	24.384	71.884	36.055	18.551	10.364	16.781	41.064	14.668	17.103	20.548	15.511	18.18	33.047	20.344	25.316	22.676	12.266	22.264	12.736
505.86	70.188	39.239	44.284	37.206	27.172	39.712	23.351	16.725	49.311	26.112	59.445	31.334	38.331	33.643	43.394	31.423	42.292	24.38	71.88	36.055	18.56	10.372	16.793	41.072	14.68	17.113	20.555	15.521	18.192	33.055	20.344	25.318	22.694	12.276	22.272	12.742
506.06	70.186	39.244	44.276	37.214	27.183	39.717	23.367	16.741	49.325	26.123	59.451	31.336	38.321	33.644	43.382	31.417	42.288	24.379	71.874	36.053	18.579	10.39	16.811	41.08	14.708	17.138	20.577	15.546	18.216	33.068	20.344	25.319	22.732	12.299	22.29	12.762
506.26	70.164	39.256	44.271	37.214	27.196	39.738	23.39	16.77	49.347	26.153	59.45	31.343	38.325	33.643	43.378	31.41	42.291	24.378	71.867	36.053	18.607	10.427	16.848	41.094	14.753	17.183	20.618	15.587	18.252	33.094	20.349	25.327	22.798	12.342	22.315	12.801
506.46	70.135	39.266	44.269	37.215	27.217	39.749	23.417	16.795	49.384	26.18	59.446	31.346	38.315	33.64	43.37	31.404	42.294	24.373	71.848	36.041	18.628	10.469	16.892	41.102	14.805	17.225	20.661	15.628	18.295	33.112	20.349	25.327	22.86	12.382	22.339	12.84
506.66	70.123	39.275	44.277	37.214	27.238	39.758	23.44	16.821	49.412	26.203	59.442	31.348	38.31	33.633	43.364	31.398	42.29	24.366	71.83	36.039	18.657	10.505	16.922	41.119	14.848	17.266	20.697	15.667	18.335	33.138	20.349	25.332	22.919	12.419	22.363	12.868
[truncated: 2,090 more rows]
